# Supplementary material for: Resistance and resilience of pelagic and littoral fishes to drought in the San Francisco Estuary
Source: Ecol Appl. 2021 Jan 22;31(2):e02243. doi: 10.1002/eap.2243 (PMC7988542; doi:10.1002/eap.2243)
Supplement: Supplementary file 2 — Data S1 [file EAP-31-e02243-s002.zip]

Archive with 2 entries (2 files):
- Mahardja_et_al_2020_Drought_ANOVA.R
- Mahardja_et_al_2020_Drought_Resiliency.R
