# Supplementary material for: Resistance and resilience of pelagic and littoral fishes to drought in the San Francisco Estuary
Source: Ecol Appl. 2021 Jan 22;31(2):e02243. doi: 10.1002/eap.2243 (PMC7988542; doi:10.1002/eap.2243)
Supplement: Supplementary file 2 — Data S1 [file EAP-31-e02243-s002.zip › Mahardja_et_al_2020_Drought_ANOVA.R]

library(readxl)
library(RColorBrewer)
library(plotrix)

drcycles <- read_excel("DroughtCycleTimeSeries_1967thru2017_12132017.xlsx",
                       sheet = 2,
                       na = "NA")
names(drcycles)
drcycles$DrYears <- 0
drcycles$DrYears[which(!is.na(drcycles$Drought))] <- 1

# Do a simple ANOVA on each variable of interest:
# example:
# aov_inflow <- aov(MeanInflow ~ DrYears, data = drcycles)

for (i in names(drcycles)[c(2, 8:16)]){
  dat <- drcycles[c("DrYears", i)]
  assign(paste("aov", i, sep = "_"),
         aov(dat[,2] ~ dat[,1]))
}

# Make a table of the results:
# extract the F value
# unlist(summary(aov_Index))["F value1"]
# extract the p-value:
# unlist(summary(aov_Index))["Pr(>F)1"]

aovList <- lapply(objects(pattern = "aov_"), get)
FList <- lapply(aovList, function(x) unlist(summary(x))["F value1"])
PList <- lapply(aovList, function(x) unlist(summary(x))["Pr(>F)1"])
MSEList <- lapply(aovList, function(x) unlist(summary(x))["Mean Sq2"])
MeanNotDrList <- lapply(aovList, function(x) coefficients(x)[1])
MeanDrList <- lapply(aovList, function(x) coefficients(x)[1]+coefficients(x)[2])

data.frame(variable = objects(pattern = "aov_"),
          F_value = round(unlist(FList), 2),
          P_value = round(unlist(PList), 2),
          MSE = formatC(unlist(MSEList), format = "e", digits = 2),
          Mean_NotDr = round(unlist(MeanNotDrList), 2),
          mean_Dr = round(unlist(MeanDrList), 2))

# Try to do the ANOVA with a random effect
library(lme4)
#need to make a dataset with repeated values for the drought
#lmer_Index <- lmer(Index ~ )

# IGNORING TIME --> PRE-DROUGHT-RECOVERY AS CLASSES
plot(drcycles$Year,
     drcycles$Index)

cycsum <- data.frame(event = 1:5,
                     pre = 
                       tapply(X = drcycles$Index,
                              INDEX = drcycles$Pre,
                              FUN = mean),
                     drought =
                       tapply(X = drcycles$Index,
                              INDEX = drcycles$Drought,
                              FUN = mean),
                     recovery =
                       tapply(X = drcycles$Index,
                              INDEX = drcycles$Recovery,
                              FUN = mean)
)

cycsum.se <- data.frame(event = 1:5,
                     pre = 
                       tapply(X = drcycles$Index,
                              INDEX = drcycles$Pre,
                              FUN = function(x) {sd(x)/length(x)}),
                     drought =
                       tapply(X = drcycles$Index,
                              INDEX = drcycles$Drought,
                              FUN = function(x) {sd(x)/length(x)}),
                     recovery =
                       tapply(X = drcycles$Index,
                              INDEX = drcycles$Recovery,
                              FUN = function(x) {sd(x)/length(x)})
)


plot(1:3,
     c(11.1, 4, 11.1),
     type = "n",
     xaxt = "n",
     xlab = "",
     ylab = "Water Year Index")
for (i in 1:5){
  lines(1:3,
    cycsum[i, 2:4],
    lwd = 3,
    col = RColorBrewer::brewer.pal(n = 5, name = "Set1")[i])
}
axis(side = 1, at = 1:3, labels = c("pre", "drought", "recovery"))

cycsum$recdiff <- cycsum$recovery - cycsum$pre
cycsum$recpct <- cycsum$recovery/cycsum$pre

#recovery percent graph
plot(cycsum$event,
     cycsum$recpct)
abline(h = 1, lty = 2, col = "grey")


# make functions
cyclesum <- function(dat, metric, events){
  cycles <- dat
  df <- data.frame(event = 1:events,
             pre = 
               tapply(X = eval(parse(text = paste0("cycles$", metric))),
                      INDEX = cycles$Pre,
                      FUN = mean),
             drought =
               tapply(X = eval(parse(text = paste0("cycles$", metric))),
                      INDEX = cycles$Drought,
                      FUN = mean),
             recovery =
               tapply(X = eval(parse(text = paste0("cycles$", metric))),
                      INDEX = cycles$Recovery,
                      FUN = mean))
  
  se <- data.frame(event = 1:5,
                          pre = 
                            tapply(X = eval(parse(text = paste0("cycles$", metric))),
                                   INDEX = drcycles$Pre,
                                   FUN = function(x) {sd(x, na.rm = TRUE)/length(na.omit(x))}),
                          drought =
                            tapply(X = eval(parse(text = paste0("cycles$", metric))),
                                   INDEX = drcycles$Drought,
                                   FUN = function(x) {sd(x, na.rm = TRUE)/length(na.omit(x))}),
                          recovery =
                            tapply(X = eval(parse(text = paste0("cycles$", metric))),
                                   INDEX = drcycles$Recovery,
                                   FUN = function(x) {sd(x, na.rm = TRUE)/length(na.omit(x))})
  )
  
  df <- cbind(df, se[,c(2:4)])
  names(df) <- c("event", "Pre", "Drought", "Recovery", "Pre.se", "Drought.se", "Recovery.se")
  
  return(df)
}
cyclesum(dat= drcycles, metric = "SumPRECIP", events = 5)

cycleplot <- function(dat, events, ylab){
  plot(1:3,
       c(1:3),
       type = "n",
       xaxt = "n",
       xlab = "",
       ylab = ylab,
       ylim = c(min(na.omit(dat[,-1])), max(na.omit(dat[,-1]))))
  for (i in 1:events){
    lines(1:3,
          dat[i, 2:4],
          lwd = 3,
          col = RColorBrewer::brewer.pal(n = 5, name = "Set1")[i])
    points(1:3,
          dat[i, 2:4],
          pch = 16,
          cex = 1.5,
          col = RColorBrewer::brewer.pal(n = 5, name = "Set1")[i])
  }
  axis(side = 1, at = 1:3, labels = c("Pre", "Drought", "Recovery"))
  legend("bottomright",
         legend = paste("Drought", 1:events),
         lwd = 3,
         col = RColorBrewer::brewer.pal(n = 5, name = "Set1"))
}

pdf("DroughtCycleGraphs.pdf", height = 10, width = 6.5, paper = "letter")
par(cex = 1.25,
    mfrow = c(2, 1))
for(j in names(drcycles)[c(2, 8:16)]){
cycleplot(dat = cyclesum(dat= drcycles, metric = j, events = 5), 
          events = 5, 
          ylab = j)
}
dev.off()


# plot of exports over years
plot(drcycles$Year, drcycles$MeanExport, pch = 16)
lines(drcycles$Year, drcycles$MeanExport, pch = 16)
#  shows pumping increases over time until recently


tsplot <- function(dat, ylab){
  # dat is the output of cyclesum
  dat2 <- data.frame(t = c(seq(1, 9, by = 2), seq(2,10, by = 2), 11),
             m = c(dat$Pre, dat$Drought, dat$Recovery[5]),
             s = c(dat$Pre.se, dat$Drought.se, dat$Recovery.se[5]))
  dat2 <- dat2[order(dat2$t),]
  
  plotCI(dat2$t, dat2$m, 
         uiw = 1.96*dat2$s,
       lwd = 2, col = "black",
       xlab = "Time Period",
       xaxt = "n",
       ylab = ylab)
  lines(dat2$t, dat2$m, lwd = 2, col = "grey")
  points(dat2$t, dat2$m, 
         pch = 16, col = c("blue", "red"),
         cex = 2)
  axis(side = 1, at = seq(2, 10, by = 2), labels = paste("Drought", 1:5))
  legend("bottomright", col = c("blue", "red"), pch = 16, legend = c("Non-drought", "Drought"))
}


par(cex = 1.25,
    mfrow = c(1, 1))
for(j in names(drcycles)[c(2, 8:16)]){
  tsplot(dat = cyclesum(dat= drcycles, metric = j, events = 5), 
            ylab = j)
}
