# Supplementary material for: Resistance and resilience of pelagic and littoral fishes to drought in the San Francisco Estuary
Source: Ecol Appl. 2021 Jan 22;31(2):e02243. doi: 10.1002/eap.2243 (PMC7988542; doi:10.1002/eap.2243)
Supplement: Supplementary file 2 — Data S1 [file EAP-31-e02243-s002.zip › Mahardja_et_al_2020_Drought_Resiliency.R]

# Code ran well using R v3.6.3 with packages installed on 3/31/20
# 'rethinking' package v 2.00

library(dplyr)
library(tidyr)
library(ggplot2)
library(plotrix)
library(splitstackshape)
library(lubridate)
library(rethinking)

#Path to USFWS server
#root <- "//IFW8LODI-FS/Common/IEP/rdbms/DJFMP/Drought Resiliency MAST/Bayesian Model"

#Path to local flash drive
root <- "I:/Drought Resiliency MAST/Bayesian Model"

#Path to desktop for model runs
#root <- "F:/ Resiliency MAST/Bayesian Model/2020-02-04 Updated Logistic Models"

code_root <- file.path(root,"2020-02-04 Updated Logistic Models")
output_root <- file.path(code_root,"output")

setwd(root)

#########################################################################################
## Fall Midwater Trawl (FMWT) data for American Shad, Delta Smelt, Longfin Smelt, Splittail, Striped Bass, and 
## 	Threadfin Shad.

#Load dates and sample data tables
date_fmwt <- read.csv(file.path("FMWT 1967-2017 Dataset", "FMWT_2020-05-06", "Date.csv"))
date_fmwt$SampleDate <- as.Date(date_fmwt$SampleDate,"%m/%d/%Y")

sample_fmwt <- read.csv(file.path("FMWT 1967-2017 Dataset", "FMWT_2020-05-06", "Sample.csv"))

#Add dates                        
sample_fmwt <- left_join(sample_fmwt,date_fmwt)
remove(date_fmwt)

#Load catch, length, and organism code data
catch_fmwt <- read.csv(file.path("FMWT 1967-2017 Dataset", "FMWT_2020-05-06", "Catch.csv"))
length_fmwt<- read.csv(file.path("FMWT 1967-2017 Dataset", "FMWT_2020-05-06", "Length.csv"))
organismslookup_fmwt<- read.csv(file.path("FMWT 1967-2017 Dataset", "FMWT_2020-05-06", "OrganismsLookUp.csv"))

#Join catch and length data, remove organism lookup after joining
catch_fmwt<-left_join(catch_fmwt,organismslookup_fmwt[,c("OrganismCode","CommonName")])
str(catch_fmwt)
remove(organismslookup_fmwt)
length_fmwt<-left_join(length_fmwt,catch_fmwt[,c("CatchRowID","SampleRowID","OrganismCode","Catch","CommonName")])

#Join catch/length data with sample table
#But also remove excess columns from sample table
fmwt<-full_join(length_fmwt,sample_fmwt[ ,c("SampleRowID","SampleDate","StationCode","SampleTimeStart","SurveyNumber")])
fmwt$LengthFrequency<-ifelse(is.na(fmwt$LengthFrequency),0,fmwt$LengthFrequency)

###############################
#Check data for fish that are not young-of-year

#American Shad check
summary(fmwt[fmwt$CommonName=="American Shad",c("ForkLength")])
americanshad_check<-fmwt %>% filter(CommonName=="American Shad",ForkLength>0)
summary(americanshad_check$ForkLength)
americanshad_check<-transform(expandRows(americanshad_check, 'LengthFrequency'), LengthFrequency=1)
#Remove American Shad over 200 mm Fork Length first, for better visualization
americanshad_check<-americanshad_check %>% filter(ForkLength<200)
ggplot(data=americanshad_check,aes(x=ForkLength))+geom_histogram()
#Use 150 mm FL as cutoff
fmwt$LengthFrequency <- ifelse(fmwt$CommonName=="American Shad"&fmwt$ForkLength>150, 0, fmwt$LengthFrequency)
remove(americanshad_check)

#Delta Smelt check
summary(fmwt[fmwt$CommonName=="Delta Smelt",c("ForkLength")])
deltasmelt_check<-fmwt %>% filter(CommonName=="Delta Smelt",ForkLength>0)
summary(deltasmelt_check$ForkLength)
deltasmelt_check<-transform(expandRows(deltasmelt_check, 'LengthFrequency'), LengthFrequency=1)
ggplot(data=deltasmelt_check,aes(x=ForkLength))+geom_histogram()
#Seems to be very few age-1 and max size of fish was 160 mm FL, but remove fish above 150 mm just to be consistent
#Use 150 mm FL as cutoff
fmwt$LengthFrequency <- ifelse(fmwt$CommonName=="Delta Smelt"&fmwt$ForkLength>150, 0, fmwt$LengthFrequency)
remove(deltasmelt_check)

#Longfin Smelt check
summary(fmwt[fmwt$CommonName=="Longfin Smelt",c("ForkLength")])
longfinsmelt_check<-fmwt %>% filter(CommonName=="Longfin Smelt",ForkLength>0)
summary(longfinsmelt_check$ForkLength)
longfinsmelt_check<-transform(expandRows(longfinsmelt_check, 'LengthFrequency'), LengthFrequency=1)
ggplot(data=longfinsmelt_check,aes(x=ForkLength))+geom_histogram()
# Seems to be very few age-1 and above, but those above 150 mm FL can probably be removed
#Use 150 mm FL as cutoff
fmwt$LengthFrequency <- ifelse(fmwt$CommonName=="Longfin Smelt"&fmwt$ForkLength>150, 0, fmwt$LengthFrequency)
remove(longfinsmelt_check)

#Threadfin Shad check
summary(fmwt[fmwt$CommonName=="Threadfin Shad",c("ForkLength")])
threadfinshad_check<-fmwt %>% filter(CommonName=="Threadfin Shad",ForkLength>0)
summary(threadfinshad_check$ForkLength)
threadfinshad_check<-transform(expandRows(threadfinshad_check, 'LengthFrequency'), LengthFrequency=1)
ggplot(data=threadfinshad_check,aes(x=ForkLength))+geom_histogram()
# Seems to be very few age-1 and above, but those above 150 mm FL can probably be removed
#Use 150 mm FL as cutoff
fmwt$LengthFrequency <- ifelse(fmwt$CommonName=="Threadfin Shad"&fmwt$ForkLength>150, 0, fmwt$LengthFrequency)
remove(threadfinshad_check)

#Striped Bass check
summary(fmwt[fmwt$CommonName=="Striped Bass age-0",c("ForkLength")])
stripedbass_check<-fmwt %>% filter(CommonName=="Striped Bass age-0",ForkLength>0)
summary(stripedbass_check$ForkLength)
stripedbass_check<-transform(expandRows(stripedbass_check, 'LengthFrequency'), LengthFrequency=1)
ggplot(data=stripedbass_check,aes(x=ForkLength))+geom_histogram()
#Leave as is
remove(stripedbass_check)

###############################
#Configure data in a similar way to the original R script (prior to revisions)
fmwt_1967_2017<-fmwt %>% group_by(SampleDate,StationCode,SurveyNumber,SampleTimeStart,CommonName)%>%summarise(Count=sum(LengthFrequency))%>%rename(Date=SampleDate,Start.Time=SampleTimeStart,Station=StationCode,Survey=SurveyNumber)

fmwt_1967_2017<-spread(fmwt_1967_2017,CommonName,Count,fill=0)

fmwt_1967_2017$Year<-year(fmwt_1967_2017$Date)
#Read the list of index stations based on Steve Slater's (California Dept. of Fish and Wildlife) recommendation
fmwt_index_stations <- read.csv(file.path("FMWT 1967-2017 Dataset", "FMWT index stations_SS_BM.csv"))
str(fmwt_index_stations)

#Use index (1s in Index column) and all stations that started in 1990,1991,2009,2010:
fmwt_use_stns <- subset(fmwt_index_stations, Index %in% c(1,1990,1991,2009,2010))
fmwt_use_stns <- subset(fmwt_use_stns, !is.na(Station))

#Subset to select stations
fmwt_1967_2017 <- fmwt_1967_2017[fmwt_1967_2017$Station %in% c(fmwt_use_stns$Station),  ]
#Subset to years 1967-2017
fmwt_1967_2017 <- fmwt_1967_2017 %>% filter(Year>1966 & Year<2018)
#Subset to just fall months Sep-Dec for consistency
fmwt_1967_2017 <- fmwt_1967_2017[fmwt_1967_2017$Survey >= 3 & fmwt_1967_2017$Survey <= 6, ]
#Subset columns to species of interest
str(fmwt_1967_2017)
fmwt_1967_2017<-fmwt_1967_2017 %>% rename(American.Shad='American Shad',Delta.Smelt='Delta Smelt',Longfin.Smelt='Longfin Smelt',Striped.Bass.age.0='Striped Bass age-0',Threadfin.Shad='Threadfin Shad')
fmwt_1967_2017 <- fmwt_1967_2017[ ,c("Year","Date","Survey","Station",
                                     "American.Shad","Delta.Smelt","Longfin.Smelt",
                                     "Striped.Bass.age.0","Threadfin.Shad")]
#Check that it's 111 stations total
unique(fmwt_1967_2017$Station)
length(unique(fmwt_1967_2017$Station))

###############################
#Read original csv data for FMWT (one used in original analysis prior to revisions)
#This is so that we can compare with the new dataset (that had larger fish removed)
fmwt_original <- read.csv(file.path("FMWT 1967-2017 Dataset",
													 "FMWT 1967-2017 Catch Matrix_updated.csv"), header=TRUE)

str(fmwt_original)
fmwt_original$Date <- as.Date(fmwt_original$Date,"%m/%d/%Y")
fmwt_original <- fmwt_original[fmwt_original$Year < 2018 & fmwt_original$Year > 1966, ]
fmwt_original <- fmwt_original[fmwt_original$Station %in% c(fmwt_use_stns$Station),  ]
fmwt_original <- fmwt_original[fmwt_original$Survey >= 3 & fmwt_original$Survey <= 6, ]
fmwt_original <- fmwt_original[ ,c("Year","Date","Survey","Station","Index",
                                     "American.Shad","Delta.Smelt","Longfin.Smelt",
                                     "Striped.Bass.age.0","Splittail","Threadfin.Shad")]

#Compare to new dataset with larger fish removed
nrow(fmwt_original)==nrow(fmwt_1967_2017)
#Same number of sampling occassions

#Remove raw data and other files
remove(fmwt,catch_fmwt,length_fmwt,sample_fmwt,fmwt_original)


###############################
#Continuation of original model code from April 2020

#Quick check of sampling effort
str(fmwt_1967_2017)
fmwt_sampling_effort <- fmwt_1967_2017[ ,c("Year","Survey","Station")]
fmwt_sampling_effort$Count <- 1

#In later years there are sometimes multiple samples per Year, Survey, Station.
#Deal with this before using spread().
fmwt_sampling_effort <- fmwt_sampling_effort %>%
	dplyr::group_by(Year, Survey, Station) %>%
	dplyr::summarize(Count=sum(Count)) %>% 
	dplyr::ungroup()

fmwt_sampling_effort <- spread(fmwt_sampling_effort, Year, Count, fill=0)
# Visually it looks fine. There are years with very little sampling, but probably
# wouldn't matter too much in the long run.

# Create dummy variables per Bennett et al. 2014
# Add drought cycle (DC) and subcycle (a, b, c) information:
# 1967-1975 = Pre-Drought
# 1976-1977 = Drought
# 1978-1986 = Recovery
# 
# 1978-1986 = Pre-Drought
# 1987-1994 = Drought
# 1995-2000 = Recovery
# 
# 1995-2000 = Pre-Drought 
# 2001-2002 = Drought
# 2003-2006 = Recovery
# 
# 2003-2006 = Pre-Drought 
# 2007-2010 = Drought
# 2011 = Recovery
# 
# 2011 = Pre-Drought 
# 2012-2016 = Drought
# 2017 = Recovery

fmwt_1967_2017$DC_1 <- ifelse(fmwt_1967_2017$Year %in% 1967:1986, 1, 0)
fmwt_1967_2017$DC_2 <- ifelse(fmwt_1967_2017$Year %in% 1978:2000, 1, 0)
fmwt_1967_2017$DC_3 <- ifelse(fmwt_1967_2017$Year %in% 1995:2006, 1, 0)
fmwt_1967_2017$DC_4 <- ifelse(fmwt_1967_2017$Year %in% 2003:2011, 1, 0)
fmwt_1967_2017$DC_5 <- ifelse(fmwt_1967_2017$Year %in% 2011:2017, 1, 0)

fmwt_1967_2017$DC_1_Resistance <- ifelse(fmwt_1967_2017$Year >= 1976, 1, 0)
fmwt_1967_2017$DC_1_Resilience <- ifelse(fmwt_1967_2017$Year >= 1978, 1, 0)

fmwt_1967_2017$DC_2_Resistance <- ifelse(fmwt_1967_2017$Year >= 1987, 1, 0)
fmwt_1967_2017$DC_2_Resilience <- ifelse(fmwt_1967_2017$Year >= 1995, 1, 0)

fmwt_1967_2017$DC_3_Resistance <- ifelse(fmwt_1967_2017$Year >= 2001, 1, 0)
fmwt_1967_2017$DC_3_Resilience <- ifelse(fmwt_1967_2017$Year >= 2003, 1, 0)

fmwt_1967_2017$DC_4_Resistance <- ifelse(fmwt_1967_2017$Year >= 2007, 1, 0)
fmwt_1967_2017$DC_4_Resilience <- ifelse(fmwt_1967_2017$Year >= 2011, 1, 0)

fmwt_1967_2017$DC_5_Resistance <- ifelse(fmwt_1967_2017$Year >= 2012, 1, 0)
fmwt_1967_2017$DC_5_Resilience <- ifelse(fmwt_1967_2017$Year >= 2017, 1, 0)

#Change all catch to 1s and 0s
fmwt_1967_2017$American.Shad <- ifelse(fmwt_1967_2017$American.Shad > 0, 1, 0)
fmwt_1967_2017$Delta.Smelt <- ifelse(fmwt_1967_2017$Delta.Smelt > 0, 1, 0)
fmwt_1967_2017$Longfin.Smelt <- ifelse(fmwt_1967_2017$Longfin.Smelt > 0, 1, 0)
fmwt_1967_2017$Striped.Bass.age.0 <-ifelse(fmwt_1967_2017$Striped.Bass.age.0 > 0, 1, 0)
fmwt_1967_2017$Splittail <- ifelse(fmwt_1967_2017$Splittail > 0, 1, 0)
fmwt_1967_2017$Threadfin.Shad <- ifelse(fmwt_1967_2017$Threadfin.Shad > 0, 1, 0)

#Change column names
colnames(fmwt_1967_2017)[which(names(fmwt_1967_2017) == "American.Shad")] <- "AmericanShad"
colnames(fmwt_1967_2017)[which(names(fmwt_1967_2017) == "Delta.Smelt")] <- "DeltaSmelt"
colnames(fmwt_1967_2017)[which(names(fmwt_1967_2017) == "Longfin.Smelt")] <- "LongfinSmelt"
colnames(fmwt_1967_2017)[which(names(fmwt_1967_2017) == "Striped.Bass.age.0")] <- "StripedBassage0"
colnames(fmwt_1967_2017)[which(names(fmwt_1967_2017) == "Threadfin.Shad")] <- "ThreadfinShad"

str(fmwt_1967_2017)
fmwt_1967_2017$AmericanShad <- as.integer(fmwt_1967_2017$AmericanShad)
fmwt_1967_2017$DeltaSmelt <- as.integer(fmwt_1967_2017$DeltaSmelt)
fmwt_1967_2017$LongfinSmelt <- as.integer(fmwt_1967_2017$LongfinSmelt)
fmwt_1967_2017$StripedBassage0 <- as.integer(fmwt_1967_2017$StripedBassage0)
fmwt_1967_2017$Splittail <- as.integer(fmwt_1967_2017$Splittail)
fmwt_1967_2017$ThreadfinShad <- as.integer(fmwt_1967_2017$ThreadfinShad)
fmwt_1967_2017$DC_1_Resistance <- as.integer(fmwt_1967_2017$DC_1_Resistance)
fmwt_1967_2017$DC_1_Resilience <- as.integer(fmwt_1967_2017$DC_1_Resilience)
fmwt_1967_2017$DC_2_Resistance <- as.integer(fmwt_1967_2017$DC_2_Resistance)
fmwt_1967_2017$DC_2_Resilience <- as.integer(fmwt_1967_2017$DC_2_Resilience)
fmwt_1967_2017$DC_3_Resistance <- as.integer(fmwt_1967_2017$DC_3_Resistance)
fmwt_1967_2017$DC_3_Resilience <- as.integer(fmwt_1967_2017$DC_3_Resilience)
fmwt_1967_2017$DC_4_Resistance <- as.integer(fmwt_1967_2017$DC_4_Resistance)
fmwt_1967_2017$DC_4_Resilience <- as.integer(fmwt_1967_2017$DC_4_Resilience)
fmwt_1967_2017$DC_5_Resistance <- as.integer(fmwt_1967_2017$DC_5_Resistance)
fmwt_1967_2017$DC_5_Resilience <- as.integer(fmwt_1967_2017$DC_5_Resilience)

fmwt_1967_2017$Date <- NULL

fmwt_1967_2017$Index <- NULL

fmwt_1967_2017$Year <- as.numeric(as.factor(fmwt_1967_2017$Year))
fmwt_1967_2017$Survey <- fmwt_1967_2017$Survey - (min(fmwt_1967_2017$Survey)-1)

str(fmwt_1967_2017)
fmwt_1967_2017$StationCode <- fmwt_1967_2017$Station
unique(fmwt_1967_2017$StationCode)

fmwt_1967_2017$Station <- as.integer(factor(fmwt_1967_2017$Station))

fmwt_1967_2017<-as.data.frame(fmwt_1967_2017)
str(fmwt_1967_2017)


#########################################################################################
## Delta Juvenile Fish Monitoring Program (DJFMP) beach seine data for Silverside, Largemouth Bass, Sacramento Sucker, and Splittail.

## Read csv data for DJFMP:
djfmp_raw <- read.csv(file.path("DJFMP Beach Seine Survey - EDI dataset",
													"1976-2018_DJFMP_beach_seine_fish_and_water_quality_data.csv"),
											header=TRUE)
djfmp_raw$SampleDate <- as.Date(djfmp_raw$SampleDate,"%Y-%m-%d")
djfmp_raw$Year <- lubridate::year(djfmp_raw$SampleDate)
djfmp_raw$Month <- lubridate::month(djfmp_raw$SampleDate)

## Select just beach seine (already done) from Region 1-5 (Delta and watershed):
djfmp <- djfmp_raw[djfmp_raw$RegionCode %in% c(1:5,7), ]

## Remove Liberty Island:
djfmp <- djfmp[djfmp$Location != "Liberty Island", ]

## Cut out other years:
djfmp <- djfmp[djfmp$Year >= 1995, ]
djfmp <- djfmp[djfmp$Year <= 2017, ]

unique(djfmp$StationCode)
str(djfmp)

########################added in June of 2020 to remove fish older than a year-old per reviewer comments
#Silversides are largely annual, but we can check anyways
summary(djfmp[djfmp$OrganismCode=="MSS",c("FL")])
mss_check<-djfmp %>% filter(OrganismCode=="MSS",FL>0)
summary(mss_check$FL)
mss_check<-transform(expandRows(mss_check, 'Count'), Count=1)
ggplot(data=mss_check,aes(x=FL))+geom_histogram()
#There seems to be some fish above 150-200 mm FL, but not very many
sum(mss_check[mss_check$FL>150,c("Count")])
#4 fish only
#Use 150 mm FL as cutoff
djfmp$Count <- ifelse(djfmp$OrganismCode=="MSS"&djfmp$FL>150, 0, djfmp$Count)
remove(mss_check)

#Largemouth Bass check
summary(djfmp[djfmp$OrganismCode=="LMB",c("FL")])
lmb_check<-djfmp %>% filter(OrganismCode=="LMB",FL>0)
summary(lmb_check$FL)
lmb_check<-transform(expandRows(lmb_check, 'Count'), Count=1)
#Remove largemouth bass over 200 mm Fork Length first
lmb_check<-lmb_check %>% filter(FL<200)
#14527 rows to 14188
ggplot(data=lmb_check,aes(x=FL))+geom_histogram()
#Use 175 mm FL as cut-off
lmb_check<-lmb_check %>% filter(FL<175)
#14188 rows to 13917
djfmp$Count <- ifelse(djfmp$OrganismCode=="LMB"&djfmp$FL>175, 0, djfmp$Count)
remove(lmb_check)

#Sacramento Sucker check
summary(djfmp[djfmp$OrganismCode=="SASU",c("FL")])
sasu_check<-djfmp %>% filter(OrganismCode=="SASU",FL>0)
summary(sasu_check$FL)
sasu_check<-transform(expandRows(sasu_check, 'Count'), Count=1)
#Remove Sacramento sucker over 200 mm Fork Length first
sasu_check<-sasu_check %>% filter(FL<200)
ggplot(data=sasu_check,aes(x=FL))+geom_histogram()
#Use 100 mm FL as cutoff
djfmp$Count <- ifelse(djfmp$OrganismCode=="SASU"&djfmp$FL>100, 0, djfmp$Count)
remove(sasu_check)

#Sacramento Splittail check
summary(djfmp[djfmp$OrganismCode=="SPLT",c("FL")])
splt_check<-djfmp %>% filter(OrganismCode=="SPLT",FL>0)
summary(splt_check$FL)
splt_check<-transform(expandRows(splt_check, 'Count'), Count=1)
#Remove Sacramento splittail over 200 mm Fork Length first
splt_check<-splt_check %>% filter(FL<200)
ggplot(data=splt_check,aes(x=FL))+geom_histogram()
#Use 100 mm FL as cutoff
djfmp$Count <- ifelse(djfmp$OrganismCode=="SPLT"&djfmp$FL>100, 0, djfmp$Count)
remove(splt_check)

#Bluegill check
summary(djfmp[djfmp$OrganismCode=="BGS",c("FL")])
bgs_check<-djfmp %>% filter(OrganismCode=="BGS",FL>0)
summary(bgs_check$FL)
bgs_check<-transform(expandRows(bgs_check, 'Count'), Count=1)
#Remove Bluegill over 200 mm Fork Length first
bgs_check<-bgs_check %>% filter(FL<200)
ggplot(data=bgs_check,aes(x=FL))+geom_histogram()
#Use 200 mm FL as cutoff
djfmp$Count <- ifelse(djfmp$OrganismCode=="BGS"&djfmp$FL>200, 0, djfmp$Count)
remove(bgs_check)

#Redear sunfish check
summary(djfmp[djfmp$OrganismCode=="RES",c("FL")])
res_check<-djfmp %>% filter(OrganismCode=="RES",FL>0)
summary(res_check$FL)
res_check<-transform(expandRows(res_check, 'Count'), Count=1)
#Remove Redear sunfish over 200 mm Fork Length first
res_check<-res_check %>% filter(FL<200)
ggplot(data=res_check,aes(x=FL))+geom_histogram()
#Use 200 mm FL as cutoff
djfmp$Count <- ifelse(djfmp$OrganismCode=="RES"&djfmp$FL>200, 0, djfmp$Count)
remove(res_check)


## Select just a few columns:
djfmp <- djfmp[ ,c("StationCode","SampleDate","SampleTime","CommonName","Count","Month",
									 "Year")]
str(djfmp)

## Subset just March-August:
djfmp <- djfmp[djfmp$Month < 9 & djfmp$Month > 2, ]

## Sum all count:
djfmp <- djfmp %>% 
	group_by(StationCode,SampleDate,SampleTime,CommonName) %>% 
	summarise(Count=sum(Count))

## Change count to presence absence:
djfmp$Count <- ifelse(djfmp$Count > 0, 1, 0)

str(djfmp)

## Spread the data frame into species:
djfmp <- spread(djfmp,CommonName,Count)

## Add zeroes to data:
djfmp[is.na(djfmp)] <- 0

## Configure data to work well with rethinking package:
djfmp_rethinking <- djfmp
djfmp_rethinking$Year <- lubridate::year(djfmp_rethinking$SampleDate)

## Add month as Survey for random effect and consistency:
djfmp_rethinking$Survey <- lubridate::month(djfmp_rethinking$SampleDate)

## Assign station to number so that it fits the rethinking package/Rstan:
djfmp_rethinking$StationCode <- as.factor(djfmp_rethinking$StationCode)
djfmp_rethinking$Station <- as.numeric(djfmp_rethinking$StationCode)

str(djfmp_rethinking)

## Subset just Mississippi Silverside, Largemouth Bass, Sacramento Sucker, Splittail, Bluegill, and Redear Sunfish:
djfmp_rethinking <- djfmp_rethinking[ ,c("Year","Survey","Station","StationCode",
																				 "inland silverside","largemouth bass",
																				 "Sacramento sucker","splittail","bluegill","redear sunfish")]

## Quick check of sampling effort:
djfmp_sampling_effort <- djfmp_rethinking[ ,c("Year","Survey","StationCode")]
djfmp_sampling_effort$Count <- 1
## There are some stations sampled twice in one day?
djfmp_sampling_effort <- djfmp_sampling_effort %>% 
	group_by(Year,Survey,StationCode) %>% 
	summarise(Count=sum(Count))
djfmp_sampling_effort <- spread(djfmp_sampling_effort,Year,Count,fill=0)

## Current method is to remove Region 6 and 7 (Bay and Sac sites).
## Then only include sites that have at least 1 sampling occasions in each of the 
## three major periods for each drought.
## Initial Wet Period, Drought Period, and the Recovery Wet Period.

## Read station checklist for DJFMP:
djfmp_stations_check <- read.csv(file.path("DJFMP Beach Seine Survey - EDI dataset",
																					 "DJFMP_Site_Check.csv"), header=TRUE)
str(djfmp_stations_check)

## Remove Region 6 and 7 (Bay and Sac sites):
djfmp_stations <- djfmp_stations_check[djfmp_stations_check$Region %in% c(1:5), ]
length(unique(djfmp_stations$StationCode))
#Remove additional sites that were not sampled consistently
djfmp_stations <- subset(djfmp_stations, 
	Consistency_in_1995_2006 %in% c("Yes","Yes (mostly)","Yes (partially)") |  
	Consistency_in_2003_2011 %in% c("Yes","Yes (mostly)","Yes (partially)") | 
	Consistency_in_2011_2017 %in% c("Yes","Yes (mostly)","Yes (partially)")
)
length(unique(djfmp_stations$StationCode))

## Use only the stations denoted in djfmp_stations:
djfmp_rethinking$StationCode <- as.character(djfmp_rethinking$StationCode)
djfmp_stations$StationCode <- as.character(djfmp_stations$StationCode)
djfmp_rethinking <- subset(djfmp_rethinking, StationCode %in% djfmp_stations$StationCode)

## Combine Stump and Sandy Beach (SR012E and SR012W). One is a replacement site for 
## the other.
djfmp_rethinking$StationCode <- sub(pattern="SR012E", 
																		replacement="SR012W",
																		x=djfmp_rethinking$StationCode)

## QAQC check:
length(unique(djfmp_rethinking$StationCode))
#Matches with number of stations in djfmp_stations - 1 (because of combining)

## Check consistency in sampling effort again:
djfmp_sampling_effort <- djfmp_rethinking[ ,c("Year","Survey","StationCode")]
djfmp_sampling_effort$Count <- 1
## There are some stations sampled twice in one day?
djfmp_sampling_effort <- djfmp_sampling_effort %>% 
	group_by(Year,Survey,StationCode) %>% 
	summarise(Count=sum(Count))
djfmp_sampling_effort <- spread(djfmp_sampling_effort,Year,Count,fill=0)
## Spread of data look ok

## Assign station to number so that it fits the rethinking package/Rstan:
djfmp_rethinking$Station <- as.numeric(as.factor(djfmp_rethinking$StationCode))

## Subset columns:
djfmp_rethinking <- djfmp_rethinking[ ,c("Year","Survey","StationCode","Station",
																				 "inland silverside","largemouth bass",
																				 "Sacramento sucker","splittail","bluegill","redear sunfish")]

# Create dummy variables per Bennett et al. 2014
# Add drought cycle (DC) and subcycle (a, b, c) information:
# 1967-1975 = Pre-Drought
# 1976-1977 = Drought
# 1978-1986 = Recovery
# 
# 1978-1986 = Pre-Drought
# 1987-1994 = Drought
# 1995-2000 = Recovery
# 
# 1995-2000 = Pre-Drought 
# 2001-2002 = Drought
# 2003-2006 = Recovery
# 
# 2003-2006 = Pre-Drought 
# 2007-2010 = Drought
# 2011 = Recovery
# 
# 2011 = Pre-Drought 
# 2012-2016 = Drought
# 2017 = Recovery

djfmp_rethinking$DC_3 <- ifelse(djfmp_rethinking$Year %in% 1995:2006, 1, 0)
djfmp_rethinking$DC_4 <- ifelse(djfmp_rethinking$Year %in% 2003:2011, 1, 0)
djfmp_rethinking$DC_5 <- ifelse(djfmp_rethinking$Year %in% 2011:2017, 1, 0)

djfmp_rethinking$DC_3_Resistance <- ifelse(djfmp_rethinking$Year >= 2001, 1, 0)
djfmp_rethinking$DC_3_Resilience <- ifelse(djfmp_rethinking$Year >= 2003, 1, 0)

djfmp_rethinking$DC_4_Resistance <- ifelse(djfmp_rethinking$Year >= 2007, 1, 0)
djfmp_rethinking$DC_4_Resilience <- ifelse(djfmp_rethinking$Year >= 2011, 1, 0)

djfmp_rethinking$DC_5_Resistance <- ifelse(djfmp_rethinking$Year >= 2012, 1, 0)
djfmp_rethinking$DC_5_Resilience <- ifelse(djfmp_rethinking$Year >= 2017, 1, 0)

## Change month and year to integer with 1 as start:
djfmp_rethinking$Year <- djfmp_rethinking$Year - (min(djfmp_rethinking$Year)-1)
djfmp_rethinking$Survey <- djfmp_rethinking$Survey - (min(djfmp_rethinking$Survey)-1)

## Change column name:
colnames(djfmp_rethinking)[which(names(djfmp_rethinking) == "inland silverside")] <- "Silverside"
colnames(djfmp_rethinking)[which(names(djfmp_rethinking) == "largemouth bass")] <- "LargemouthBass"
colnames(djfmp_rethinking)[which(names(djfmp_rethinking) == "Sacramento sucker")] <- "SacramentoSucker"
colnames(djfmp_rethinking)[which(names(djfmp_rethinking) == "redear sunfish")] <- "RedearSunfish"

## Ready:
djfmp_rethinking <- as.data.frame(djfmp_rethinking)
str(djfmp_rethinking)

########################################################################################
##Add separate dataset for Chinook salmon that only use fish <55 mm FL and years after 1999, with Dec-May as months
#Year is also water year for Chinook Salmon dataset

djfmp_rethinking_salmon <- djfmp_raw %>% filter(Year<=2017&SampleDate>="1998-12-01") %>% mutate(Month=month(SampleDate)) %>% filter(Month %in% c(12,1:5)&Location != "Liberty Island"&RegionCode %in% c(1:5,7))

djfmp_rethinking_salmon$Count<-ifelse(djfmp_rethinking_salmon$OrganismCode=="CHN"&djfmp_rethinking_salmon$FL>=55, 0, djfmp_rethinking_salmon$Count)
djfmp_rethinking_salmon$Count<-ifelse(djfmp_rethinking_salmon$OrganismCode=="CHN"&djfmp_rethinking_salmon$FL==0, 0, djfmp_rethinking_salmon$Count)
djfmp_rethinking_salmon <- djfmp_rethinking_salmon[ ,c("StationCode","SampleDate","SampleTime","CommonName","Count","Month","Year")]

djfmp_rethinking_salmon <- djfmp_rethinking_salmon %>% 
  group_by(StationCode,SampleDate,SampleTime,CommonName) %>% 
  summarise(Count=sum(Count)) %>%
  mutate(Count=ifelse(Count>0,1,0)) 

djfmp_rethinking_salmon <- spread(djfmp_rethinking_salmon,CommonName,Count)
djfmp_rethinking_salmon[is.na(djfmp_rethinking_salmon)] <- 0

#Add new year column (note that it is water year, not calendar year)
djfmp_rethinking_salmon$Year <- ifelse(lubridate::month(djfmp_rethinking_salmon$SampleDate)==12,lubridate::year(djfmp_rethinking_salmon$SampleDate)+1,lubridate::year(djfmp_rethinking_salmon$SampleDate))

## Add month as Survey for random effect and consistency:
djfmp_rethinking_salmon$Survey <- lubridate::month(djfmp_rethinking_salmon$SampleDate)

## Assign station to number so that it fits the rethinking package/Rstan:
djfmp_rethinking_salmon$StationCode <- as.factor(djfmp_rethinking_salmon$StationCode)
djfmp_rethinking_salmon$Station <- as.numeric(djfmp_rethinking_salmon$StationCode)
## Subset just Chinook salmon
djfmp_rethinking_salmon <- djfmp_rethinking_salmon[ ,c("Year","Survey","Station","StationCode",
                                                       "Chinook salmon")]

## Use only the stations denoted in djfmp_stations:
djfmp_rethinking_salmon$StationCode <- as.character(djfmp_rethinking_salmon$StationCode)
djfmp_rethinking_salmon <- subset(djfmp_rethinking_salmon, StationCode %in% djfmp_stations$StationCode)

## Combine Stump and Sandy Beach (SR012E and SR012W). One is a replacement site for 
## the other.
djfmp_rethinking_salmon$StationCode <- sub(pattern="SR012E", 
                                           replacement="SR012W",
                                           x=djfmp_rethinking_salmon$StationCode)

## QAQC check:
length(unique(djfmp_rethinking_salmon$StationCode))
#Matches with number of stations in djfmp_stations - 1 (because of combining stations)

## Assign station to number so that it fits the rethinking package/Rstan:
djfmp_rethinking_salmon$Station <- as.numeric(as.factor(djfmp_rethinking_salmon$StationCode))

## Subset columns:
djfmp_rethinking_salmon <- djfmp_rethinking_salmon[ ,c("Year","Survey","StationCode","Station",
                                                       "Chinook salmon")]


# Create dummy variables per Bennett et al. 2014
# Add drought cycle (DC) and subcycle (a, b, c) information:
# 1967-1975 = Pre-Drought
# 1976-1977 = Drought
# 1978-1986 = Recovery
# 
# 1978-1986 = Pre-Drought
# 1987-1994 = Drought
# 1995-2000 = Recovery
# 
# 1995-2000 = Pre-Drought 
# 2001-2002 = Drought
# 2003-2006 = Recovery
# 
# 2003-2006 = Pre-Drought 
# 2007-2010 = Drought
# 2011 = Recovery
# 
# 2011 = Pre-Drought 
# 2012-2016 = Drought
# 2017 = Recovery

djfmp_rethinking_salmon$DC_3 <- ifelse(djfmp_rethinking_salmon$Year %in% 1995:2006, 1, 0)
djfmp_rethinking_salmon$DC_4 <- ifelse(djfmp_rethinking_salmon$Year %in% 2003:2011, 1, 0)
djfmp_rethinking_salmon$DC_5 <- ifelse(djfmp_rethinking_salmon$Year %in% 2011:2017, 1, 0)

djfmp_rethinking_salmon$DC_3_Resistance <- ifelse(djfmp_rethinking_salmon$Year >= 2001, 1, 0)
djfmp_rethinking_salmon$DC_3_Resilience <- ifelse(djfmp_rethinking_salmon$Year >= 2003, 1, 0)

djfmp_rethinking_salmon$DC_4_Resistance <- ifelse(djfmp_rethinking_salmon$Year >= 2007, 1, 0)
djfmp_rethinking_salmon$DC_4_Resilience <- ifelse(djfmp_rethinking_salmon$Year >= 2011, 1, 0)

djfmp_rethinking_salmon$DC_5_Resistance <- ifelse(djfmp_rethinking_salmon$Year >= 2012, 1, 0)
djfmp_rethinking_salmon$DC_5_Resilience <- ifelse(djfmp_rethinking_salmon$Year >= 2017, 1, 0)

## Change month and year to integer with 1 as start:
djfmp_rethinking_salmon$Year <- djfmp_rethinking_salmon$Year - (min(djfmp_rethinking_salmon$Year)-1)
djfmp_rethinking_salmon$Survey <- as.numeric(as.factor(djfmp_rethinking_salmon$Survey))

## Change column name:
colnames(djfmp_rethinking_salmon)[which(names(djfmp_rethinking_salmon) == "Chinook salmon")] <- "ChinookSalmon"

## Ready:
djfmp_rethinking_salmon <- as.data.frame(djfmp_rethinking_salmon)
str(djfmp_rethinking_salmon)
summary(djfmp_rethinking_salmon$Survey)

#########################################################################################
##Drought Resiliency Model Runs
##Each model takes somewhere between 10-48 hours to run

#AMERICAN SHAD
time1_Americanshad <- Sys.time()
print(time1_Americanshad)
map_AmericanShad <- map2stan(
  alist(
    AmericanShad ~ dbinom(1, p),
    logit(p) <- a + a_Survey[Survey] + a_Year[Year] + a_Station[Station] + 
								b11*DC_1_Resistance + b12*DC_1_Resilience + 
								b21*DC_2_Resistance + b22*DC_2_Resilience + 
								b31*DC_3_Resistance + b32*DC_3_Resilience + 
								b41*DC_4_Resistance + b42*DC_4_Resilience + 
								b51*DC_5_Resistance + b52*DC_5_Resilience,
    a_Survey[Survey] ~ dnorm(0, sigma_Survey),
    a_Year[Year] ~ dnorm(0, sigma_Year),
    a_Station[Station] ~ dnorm(0, sigma_Station),
    a ~ dnorm(0,10),
    b11 ~ dnorm(0,10), b12 ~ dnorm(0,10),
    b21 ~ dnorm(0,10), b22 ~ dnorm(0,10),
    b31 ~ dnorm(0,10), b32 ~ dnorm(0,10),
    b41 ~ dnorm(0,10), b42 ~ dnorm(0,10),
    b51 ~ dnorm(0,10), b52 ~ dnorm(0,10),
    sigma_Survey ~ dcauchy(0,1),
    sigma_Year ~ dcauchy(0,1),
    sigma_Station ~ dcauchy(0,1)
  ),
  data=fmwt_1967_2017, warmup=5000, iter=15000, chains=4, cores=4)
time2_Americanshad <- Sys.time()
time2_Americanshad - time1_Americanshad

save.image(file.path(output_root,"americanShad.RData"))


#DELTA SMELT
time1_DeltaSmelt <- Sys.time()
map_DeltaSmelt <- map2stan(
  alist(
    DeltaSmelt ~ dbinom(1, p),
    logit(p) <- a + a_Survey[Survey] + a_Year[Year] + a_Station[Station] + 
								b11*DC_1_Resistance + b12*DC_1_Resilience + 
								b21*DC_2_Resistance + b22*DC_2_Resilience + 
								b31*DC_3_Resistance + b32*DC_3_Resilience + 
								b41*DC_4_Resistance + b42*DC_4_Resilience + 
								b51*DC_5_Resistance + b52*DC_5_Resilience,
    a_Survey[Survey] ~ dnorm(0, sigma_Survey),
    a_Year[Year] ~ dnorm(0, sigma_Year),
    a_Station[Station] ~ dnorm(0, sigma_Station),
    a ~ dnorm(0,10),
    b11 ~ dnorm(0,10), b12 ~ dnorm(0,10),
    b21 ~ dnorm(0,10), b22 ~ dnorm(0,10),
    b31 ~ dnorm(0,10), b32 ~ dnorm(0,10),
    b41 ~ dnorm(0,10), b42 ~ dnorm(0,10),
    b51 ~ dnorm(0,10), b52 ~ dnorm(0,10),
    sigma_Survey ~ dcauchy(0,1),
    sigma_Year ~ dcauchy(0,1),
    sigma_Station ~ dcauchy(0,1)
  ),
  data=fmwt_1967_2017, warmup=5000, iter=15000, chains=4, cores=4)
time2_DeltaSmelt <- Sys.time()
print(time2_DeltaSmelt)
time2_DeltaSmelt - time1_DeltaSmelt

save.image(file.path(output_root,"deltaSmelt.RData"))


#LONGFIN SMELT
time1_LongfinSmelt <- Sys.time()
map_LongfinSmelt <- map2stan(
  alist(
    LongfinSmelt ~ dbinom(1, p),
    logit(p) <- a + a_Survey[Survey] + a_Year[Year] + a_Station[Station] + 
								b11*DC_1_Resistance + b12*DC_1_Resilience + 
								b21*DC_2_Resistance + b22*DC_2_Resilience + 
								b31*DC_3_Resistance + b32*DC_3_Resilience + 
								b41*DC_4_Resistance + b42*DC_4_Resilience + 
								b51*DC_5_Resistance + b52*DC_5_Resilience,
    a_Survey[Survey] ~ dnorm(0, sigma_Survey),
    a_Year[Year] ~ dnorm(0, sigma_Year),
    a_Station[Station] ~ dnorm(0, sigma_Station),
    a ~ dnorm(0,10),
    b11 ~ dnorm(0,10), b12 ~ dnorm(0,10),
    b21 ~ dnorm(0,10), b22 ~ dnorm(0,10),
    b31 ~ dnorm(0,10), b32 ~ dnorm(0,10),
    b41 ~ dnorm(0,10), b42 ~ dnorm(0,10),
    b51 ~ dnorm(0,10), b52 ~ dnorm(0,10),
    sigma_Survey ~ dcauchy(0,1),
    sigma_Year ~ dcauchy(0,1),
    sigma_Station ~ dcauchy(0,1)
  ),
  data=fmwt_1967_2017, warmup=5000, iter=15000, chains=4, cores=4)
time2_LongfinSmelt <- Sys.time()
time2_LongfinSmelt - time1_LongfinSmelt

save.image(file.path(output_root,"longfinSmelt.RData"))


#STRIPED BASS AGE-0
time1_StripedBassage0 <- Sys.time()
map_StripedBassage0 <- map2stan(
  alist(
    StripedBassage0 ~ dbinom(1, p),
    logit(p) <- a + a_Survey[Survey] + a_Year[Year] + a_Station[Station] + 
								b11*DC_1_Resistance + b12*DC_1_Resilience + 
								b21*DC_2_Resistance + b22*DC_2_Resilience + 
								b31*DC_3_Resistance + b32*DC_3_Resilience + 
								b41*DC_4_Resistance + b42*DC_4_Resilience + 
								b51*DC_5_Resistance + b52*DC_5_Resilience,
    a_Survey[Survey] ~ dnorm(0, sigma_Survey),
    a_Year[Year] ~ dnorm(0, sigma_Year),
    a_Station[Station] ~ dnorm(0, sigma_Station),
    a ~ dnorm(0,10),
    b11 ~ dnorm(0,10), b12 ~ dnorm(0,10),
    b21 ~ dnorm(0,10), b22 ~ dnorm(0,10),
    b31 ~ dnorm(0,10), b32 ~ dnorm(0,10),
    b41 ~ dnorm(0,10), b42 ~ dnorm(0,10),
    b51 ~ dnorm(0,10), b52 ~ dnorm(0,10),
    sigma_Survey ~ dcauchy(0,1),
    sigma_Year ~ dcauchy(0,1),
    sigma_Station ~ dcauchy(0,1)
  ),
  data=fmwt_1967_2017, warmup=5000, iter=15000, chains=4, cores=4)
time2_StripedBassage0 <- Sys.time()
time2_StripedBassage0 - time1_StripedBassage0

save.image(file.path(output_root,"stripedBassAge0.RData"))


#THREADFIN SHAD
time1_ThreadfinShad <- Sys.time()
map_ThreadfinShad <- map2stan(
  alist(
    ThreadfinShad ~ dbinom(1, p),
    logit(p) <- a + a_Survey[Survey] + a_Year[Year] + a_Station[Station] + 
								b11*DC_1_Resistance + b12*DC_1_Resilience + 
								b21*DC_2_Resistance + b22*DC_2_Resilience + 
								b31*DC_3_Resistance + b32*DC_3_Resilience + 
								b41*DC_4_Resistance + b42*DC_4_Resilience + 
								b51*DC_5_Resistance + b52*DC_5_Resilience,
    a_Survey[Survey] ~ dnorm(0, sigma_Survey),
    a_Year[Year] ~ dnorm(0, sigma_Year),
    a_Station[Station] ~ dnorm(0, sigma_Station),
    a ~ dnorm(0,10),
    b11 ~ dnorm(0,10), b12 ~ dnorm(0,10),
    b21 ~ dnorm(0,10), b22 ~ dnorm(0,10),
    b31 ~ dnorm(0,10), b32 ~ dnorm(0,10),
    b41 ~ dnorm(0,10), b42 ~ dnorm(0,10),
    b51 ~ dnorm(0,10), b52 ~ dnorm(0,10),
    sigma_Survey ~ dcauchy(0,1),
    sigma_Year ~ dcauchy(0,1),
    sigma_Station ~ dcauchy(0,1)
  ),
  data=fmwt_1967_2017, warmup=5000, iter=15000, chains=4, cores=4)
time2_ThreadfinShad <- Sys.time()
time2_ThreadfinShad - time1_ThreadfinShad

save.image(file.path(output_root,"threadfinShad.RData"))


#MISSISSIPPI SILVERSIDE
time1_Silverside <- Sys.time()
map_Silverside <- map2stan(
  alist(
    Silverside ~ dbinom(1, p),
    logit(p) <- a + a_Survey[Survey] + a_Year[Year] + a_Station[Station] + 
								b31*DC_3_Resistance + b32*DC_3_Resilience + 
								b41*DC_4_Resistance + b42*DC_4_Resilience + 
								b51*DC_5_Resistance + b52*DC_5_Resilience,
    a_Survey[Survey] ~ dnorm(0, sigma_Survey),
    a_Year[Year] ~ dnorm(0, sigma_Year),
    a_Station[Station] ~ dnorm(0, sigma_Station),
    a ~ dnorm(0,10),
    b31 ~ dnorm(0,10), b32 ~ dnorm(0,10),
    b41 ~ dnorm(0,10), b42 ~ dnorm(0,10),
    b51 ~ dnorm(0,10), b52 ~ dnorm(0,10),
    sigma_Survey ~ dcauchy(0,1),
    sigma_Year ~ dcauchy(0,1),
    sigma_Station ~ dcauchy(0,1)
  ),
  data=djfmp_rethinking, warmup=5000, iter=15000, chains=4, cores=4)
time2_Silverside <- Sys.time()
time2_Silverside - time1_Silverside

save.image(file.path(output_root,"silverside.RData"))


#LARGEMOUTH BASS
time1_Largemouthbass <- Sys.time()
map_LargemouthBass <- map2stan(
  alist(
    LargemouthBass ~ dbinom(1, p),
    logit(p) <- a + a_Survey[Survey] + a_Year[Year] + a_Station[Station] + 
								b31*DC_3_Resistance + b32*DC_3_Resilience + 
								b41*DC_4_Resistance + b42*DC_4_Resilience + 
								b51*DC_5_Resistance + b52*DC_5_Resilience,
    a_Survey[Survey] ~ dnorm(0, sigma_Survey),
    a_Year[Year] ~ dnorm(0, sigma_Year),
    a_Station[Station] ~ dnorm(0, sigma_Station),
    a ~ dnorm(0,10),
    b31 ~ dnorm(0,10), b32 ~ dnorm(0,10),
    b41 ~ dnorm(0,10), b42 ~ dnorm(0,10),
    b51 ~ dnorm(0,10), b52 ~ dnorm(0,10),
    sigma_Survey ~ dcauchy(0,1),
    sigma_Year ~ dcauchy(0,1),
    sigma_Station ~ dcauchy(0,1)
  ),
  data=djfmp_rethinking, warmup=5000, iter=15000, chains=4, cores=4)
time2_Largemouthbass <- Sys.time()
time2_Largemouthbass - time1_Largemouthbass

save.image(file.path(output_root,"largeMouthBass.RData"))

#SACRAMENTO SUCKER
time1_SacramentoSucker <- Sys.time()
map_SacramentoSucker <- map2stan(
  alist(
    SacramentoSucker ~ dbinom(1, p),
    logit(p) <- a + a_Survey[Survey] + a_Year[Year] + a_Station[Station] + 
      b31*DC_3_Resistance + b32*DC_3_Resilience + 
      b41*DC_4_Resistance + b42*DC_4_Resilience + 
      b51*DC_5_Resistance + b52*DC_5_Resilience,
    a_Survey[Survey] ~ dnorm(0, sigma_Survey),
    a_Year[Year] ~ dnorm(0, sigma_Year),
    a_Station[Station] ~ dnorm(0, sigma_Station),
    a ~ dnorm(0,10),
    b31 ~ dnorm(0,10), b32 ~ dnorm(0,10),
    b41 ~ dnorm(0,10), b42 ~ dnorm(0,10),
    b51 ~ dnorm(0,10), b52 ~ dnorm(0,10),
    sigma_Survey ~ dcauchy(0,1),
    sigma_Year ~ dcauchy(0,1),
    sigma_Station ~ dcauchy(0,1)
  ),
  data=djfmp_rethinking, warmup=5000, iter=15000, chains=4, cores=4)
time2_SacramentoSucker <- Sys.time()
time2_SacramentoSucker - time1_SacramentoSucker

save.image(file.path(output_root,"sacramentoSucker.RData"))

#SPLITTAIL (BEACH SEINE)
time1_Splittail_DJFMP <- Sys.time()
map_Splittail_DJFMP <- map2stan(
  alist(
    splittail ~ dbinom(1, p),
    logit(p) <- a + a_Survey[Survey] + a_Year[Year] + a_Station[Station] + 
      b31*DC_3_Resistance + b32*DC_3_Resilience + 
      b41*DC_4_Resistance + b42*DC_4_Resilience + 
      b51*DC_5_Resistance + b52*DC_5_Resilience,
    a_Survey[Survey] ~ dnorm(0, sigma_Survey),
    a_Year[Year] ~ dnorm(0, sigma_Year),
    a_Station[Station] ~ dnorm(0, sigma_Station),
    a ~ dnorm(0,10),
    b31 ~ dnorm(0,10), b32 ~ dnorm(0,10),
    b41 ~ dnorm(0,10), b42 ~ dnorm(0,10),
    b51 ~ dnorm(0,10), b52 ~ dnorm(0,10),
    sigma_Survey ~ dcauchy(0,1),
    sigma_Year ~ dcauchy(0,1),
    sigma_Station ~ dcauchy(0,1)
  ),
  data=djfmp_rethinking, warmup=5000, iter=15000, chains=4, cores=4)
time2_Splittail_DJFMP <- Sys.time()
time2_Splittail_DJFMP - time1_Splittail_DJFMP

save.image(file.path(output_root,"splittail_DJFMP.RData"))

#BLUEGILL
time1_Bluegill_DJFMP <- Sys.time()
map_Bluegill_DJFMP <- map2stan(
  alist(
    bluegill ~ dbinom(1, p),
    logit(p) <- a + a_Survey[Survey] + a_Year[Year] + a_Station[Station] + 
      b31*DC_3_Resistance + b32*DC_3_Resilience + 
      b41*DC_4_Resistance + b42*DC_4_Resilience + 
      b51*DC_5_Resistance + b52*DC_5_Resilience,
    a_Survey[Survey] ~ dnorm(0, sigma_Survey),
    a_Year[Year] ~ dnorm(0, sigma_Year),
    a_Station[Station] ~ dnorm(0, sigma_Station),
    a ~ dnorm(0,10),
    b31 ~ dnorm(0,10), b32 ~ dnorm(0,10),
    b41 ~ dnorm(0,10), b42 ~ dnorm(0,10),
    b51 ~ dnorm(0,10), b52 ~ dnorm(0,10),
    sigma_Survey ~ dcauchy(0,1),
    sigma_Year ~ dcauchy(0,1),
    sigma_Station ~ dcauchy(0,1)
  ),
  data=djfmp_rethinking, warmup=5000, iter=15000, chains=4, cores=4)
time2_Bluegill_DJFMP <- Sys.time()
time2_Bluegill_DJFMP - time1_Bluegill_DJFMP

save.image(file.path(output_root,"bluegill_DJFMP.RData"))

#REDEAR SUNFISH
time1_RedearSunfish_DJFMP <- Sys.time()
map_RedearSunfish_DJFMP <- map2stan(
  alist(
    RedearSunfish ~ dbinom(1, p),
    logit(p) <- a + a_Survey[Survey] + a_Year[Year] + a_Station[Station] + 
      b31*DC_3_Resistance + b32*DC_3_Resilience + 
      b41*DC_4_Resistance + b42*DC_4_Resilience + 
      b51*DC_5_Resistance + b52*DC_5_Resilience,
    a_Survey[Survey] ~ dnorm(0, sigma_Survey),
    a_Year[Year] ~ dnorm(0, sigma_Year),
    a_Station[Station] ~ dnorm(0, sigma_Station),
    a ~ dnorm(0,10),
    b31 ~ dnorm(0,10), b32 ~ dnorm(0,10),
    b41 ~ dnorm(0,10), b42 ~ dnorm(0,10),
    b51 ~ dnorm(0,10), b52 ~ dnorm(0,10),
    sigma_Survey ~ dcauchy(0,1),
    sigma_Year ~ dcauchy(0,1),
    sigma_Station ~ dcauchy(0,1)
  ),
  data=djfmp_rethinking, warmup=5000, iter=15000, chains=4, cores=4)
time2_RedearSunfish_DJFMP <- Sys.time()
time2_RedearSunfish_DJFMP - time1_RedearSunfish_DJFMP

save.image(file.path(output_root,"redearsunfish_DJFMP.RData"))

#CHINOOK SALMON (BEACH SEINE)
time1_ChinookSalmon <- Sys.time()
map_ChinookSalmon <- map2stan(
  alist(
    ChinookSalmon ~ dbinom(1, p),
    logit(p) <- a + a_Survey[Survey] + a_Year[Year] + a_Station[Station] + 
      b31*DC_3_Resistance + b32*DC_3_Resilience + 
      b41*DC_4_Resistance + b42*DC_4_Resilience + 
      b51*DC_5_Resistance + b52*DC_5_Resilience,
    a_Survey[Survey] ~ dnorm(0, sigma_Survey),
    a_Year[Year] ~ dnorm(0, sigma_Year),
    a_Station[Station] ~ dnorm(0, sigma_Station),
    a ~ dnorm(0,10),
    b31 ~ dnorm(0,10), b32 ~ dnorm(0,10),
    b41 ~ dnorm(0,10), b42 ~ dnorm(0,10),
    b51 ~ dnorm(0,10), b52 ~ dnorm(0,10),
    sigma_Survey ~ dcauchy(0,1),
    sigma_Year ~ dcauchy(0,1),
    sigma_Station ~ dcauchy(0,1)
  ),
  data=djfmp_rethinking_salmon, warmup=5000, iter=15000, chains=4, cores=4)
time2_ChinookSalmon <- Sys.time()
time2_ChinookSalmon - time1_ChinookSalmon

save.image(file.path(output_root,"ChinookSalmon.RData"))

## Save the whole thing one last time:
save.image(file.path(output_root,paste0("Full_workspace_",Sys.Date(),".RData")))


#########################################################################################


## Compile results across species:
createPlotDf <- function(species_name, stan_map) {
	resistance_coef_names <- c("b11","b21","b31","b41","b51")
	resilience_coef_names <- c("b12","b22","b32","b42","b52")
	drought_number <- 1:5

	precis_df <- rethinking::precis(stan_map, prob=0.95)

	ret <- data.frame(
		Species=species_name, 
		DroughtCycleNumber=drought_number,
		Resistance=stan_map@coef[resistance_coef_names], 
		Resilience=stan_map@coef[resilience_coef_names],
		
		Resistance_StdDev=precis_df[resistance_coef_names,"sd"],
		Resilience_StdDev=precis_df[resilience_coef_names,"sd"],
		
		Resistance_lower0.95=precis_df[resistance_coef_names,"2.5%"],
		Resistance_upper0.95=precis_df[resistance_coef_names,"97.5%"],
		Resilience_lower0.95=precis_df[resilience_coef_names,"2.5%"],
		Resilience_upper0.95=precis_df[resilience_coef_names,"97.5%"]
	)

	return(ret)
}

plot_df_AmericanShad <- createPlotDf("American Shad", map_AmericanShad)
plot_df_AmericanShad

plot_df_DeltaSmelt <- createPlotDf("Delta Smelt", map_DeltaSmelt)
plot_df_DeltaSmelt

plot_df_LongfinSmelt <- createPlotDf("Longfin Smelt", map_LongfinSmelt)
plot_df_LongfinSmelt

plot_df_StripedBassage0 <- createPlotDf("Striped Bass", map_StripedBassage0)
plot_df_StripedBassage0

plot_df_ThreadfinShad <- createPlotDf("Threadfin Shad", map_ThreadfinShad)
plot_df_ThreadfinShad

plot_df_Splittail_DJFMP <- createPlotDf("Splittail", map_Splittail_DJFMP)
plot_df_Splittail_DJFMP

plot_df_Silverside <- createPlotDf("Silverside", map_Silverside)
plot_df_Silverside

plot_df_LargemouthBass <- createPlotDf("Largemouth Bass", map_LargemouthBass)
plot_df_LargemouthBass

plot_df_SacSucker <- createPlotDf("Sacramento Sucker", map_SacramentoSucker)
plot_df_SacSucker

plot_df_Bluegill <- createPlotDf("Bluegill", map_Bluegill_DJFMP)
plot_df_Bluegill

plot_df_Redearsunfish <- createPlotDf("Redear Sunfish", map_RedearSunfish_DJFMP)
plot_df_Redearsunfish

plot_df_ChinookSalmon <- createPlotDf("Chinook Salmon", map_ChinookSalmon)
plot_df_ChinookSalmon

plot_df <- rbind(plot_df_AmericanShad, plot_df_DeltaSmelt, plot_df_LongfinSmelt, 
								 plot_df_StripedBassage0, plot_df_ThreadfinShad,
								 plot_df_Splittail_DJFMP,plot_df_Silverside, plot_df_LargemouthBass, 
								 plot_df_SacSucker,plot_df_Bluegill,plot_df_Redearsunfish,plot_df_ChinookSalmon)
head(plot_df)

write.csv(plot_df, file.path(output_root,paste0("model_results_",Sys.Date(),".csv")),
					row.names=FALSE)


###############
## Original coefficient figure:

plot_df$Speciesnumber <- as.numeric(as.factor(plot_df$Species))
plot_df$Speciesnumber <- 13 - plot_df$Speciesnumber

## Use symbol to represent "significance":
plot_df$fill_Resistance <- "white"
plot_df$fill_Resistance[plot_df$Resistance_upper0.95 < 0] <- "black"
plot_df$fill_Resistance[plot_df$Resistance_lower0.95 > 0] <- "black"

plot_df$fill_Resilience <- "white"
plot_df$fill_Resilience[plot_df$Resilience_upper0.95 < 0] <- "black"
plot_df$fill_Resilience[plot_df$Resilience_lower0.95 > 0] <- "black"

plot_df_1 <- subset(plot_df, DroughtCycleNumber == 1)
plot_df_2 <- subset(plot_df, DroughtCycleNumber == 2)
plot_df_3 <- subset(plot_df, DroughtCycleNumber == 3)
plot_df_4 <- subset(plot_df, DroughtCycleNumber == 4)
plot_df_5 <- subset(plot_df, DroughtCycleNumber == 5)

species_label_y <- c(12,11,10,9,8,7,6,5,4,3,2,1)
species_labels <- c("American Shad", "Delta Smelt", "Longfin Smelt", 
										"Striped Bass", "Threadfin Shad", "Splittail", "Silverside",
										"Largemouth Bass","Sacramento Sucker","Bluegill","Redear Sunfish","Chinook Salmon")

#PNG file in original R script
#figure_1_name <- paste0("Figure_BayesianModel_Coefficients_1_",Sys.Date(),".png")
#png(filename=file.path(output_root,figure_1_name), units="in", bg="white", height=16, 
#		width=12, res=300, pointsize=18)

#TIFF file for final figure
figure_1_name <- paste0("Figure_BayesianModel_Coefficients_1_",Sys.Date(),".tiff")
tiff(filename=file.path(output_root,figure_1_name), units="in", bg="white", height=6, 
    width=4.5, res=600, pointsize=7, compression="lzw")

par(mfcol=c(5,2),mar=c(3,9,2,1), oma=c(1,1,4,1), lwd=0.5)
# Set lwd tp make box linewidth look better in tiff.

##RESISTANCE
#First figure
plotCI(xlim=c(-6,6), ylim=c(1,12), x=plot_df_1$Resistance, y=plot_df_1$Speciesnumber,
			 err="x", li=plot_df_1$Resistance_lower0.95, ui=plot_df_1$Resistance_upper0.95, 
			 pch=21, pt.bg=plot_df_1$fill_Resistance, gap=TRUE, sfrac=0, cex=1.5, 
			 xlab="", ylab="", yaxt='n', xaxt="n", lwd=0.5)
mtext(side=3, text="Resistance Coefficients", line=3.5)
par(new=TRUE)
axis(1, labels=TRUE, at=c(-6,-5,-4,-3,-2,-1,0,1,2,3,4,5,6), srt=45, lwd=0.5)
par(new=TRUE); abline(v=0, lty=3, lwd=0.5)
par(new=TRUE); axis(2, labels=FALSE, at=species_label_y, srt=45, lwd=0.5)
par(new=TRUE)
text(y=species_label_y, par("usr")[1], labels=species_labels, srt=0, xpd=TRUE, pos=2)
par(new=TRUE); mtext(side=3, text="1967-1975 to 1976-1977", line=0.2)

#Second figure
plotCI(xlim=c(-6,6), ylim=c(1,12), x=plot_df_2$Resistance, y=plot_df_2$Speciesnumber,
			 err="x", li=plot_df_2$Resistance_lower0.95, ui=plot_df_2$Resistance_upper0.95, 
			 pch=21, pt.bg=plot_df_2$fill_Resistance, gap=TRUE, sfrac=0, cex=1.5, 
			 xlab="", ylab="", yaxt='n', xaxt="n", lwd=0.5)
par(new=TRUE)
axis(1, labels=TRUE, at=c(-6,-5,-4,-3,-2,-1,0,1,2,3,4,5,6), srt=45, lwd=0.5)
par(new=TRUE); abline(v=0, lty=3, lwd=0.5)
par(new=TRUE); axis(2, labels=FALSE, at=species_label_y, srt=45, lwd=0.5)
par(new=TRUE)
text(y=species_label_y, par("usr")[1], labels=species_labels, srt=0, xpd=TRUE, pos=2)
par(new=TRUE); mtext(side=3, text="1978-1986 to 1987-1994", line=0.2)

#Third figure
plotCI(xlim=c(-6,6), ylim=c(1,12), x=plot_df_3$Resistance, y=plot_df_3$Speciesnumber,
			 err="x", li=plot_df_3$Resistance_lower0.95, ui=plot_df_3$Resistance_upper0.95, 
			 pch=21, pt.bg=plot_df_3$fill_Resistance, gap=TRUE, sfrac=0, cex=1.5, 
			 xlab="", ylab="", yaxt='n', xaxt="n", lwd=0.5)
par(new=TRUE)
axis(1, labels=TRUE, at=c(-6,-5,-4,-3,-2,-1,0,1,2,3,4,5,6), srt=45, lwd=0.5)
par(new=TRUE); abline(v=0, lty=3, lwd=0.5)
par(new=TRUE); axis(2, labels=FALSE, at=species_label_y, srt=45, lwd=0.5)
par(new=TRUE)
text(y=species_label_y, par("usr")[1], labels=species_labels, srt=0, xpd=TRUE, pos=2)
par(new=TRUE); mtext(side=3, text="1995-2000 to 2001-2002", line=0.2)

#Fourth figure
plotCI(xlim=c(-6,6), ylim=c(1,12), x=plot_df_4$Resistance,y=plot_df_4$Speciesnumber,
			 err="x", li=plot_df_4$Resistance_lower0.95, ui=plot_df_4$Resistance_upper0.95, 
			 pch=21, pt.bg=plot_df_4$fill_Resistance, gap=TRUE, sfrac=0, cex=1.5, 
			 xlab="", ylab="", yaxt='n', xaxt="n", lwd=0.5)
par(new=TRUE)
axis(1, labels=TRUE, at=c(-6,-5,-4,-3,-2,-1,0,1,2,3,4,5,6), srt=45, lwd=0.5)
par(new=TRUE); abline(v=0, lty=3, lwd=0.5)
par(new=TRUE); axis(2, labels=FALSE, at=species_label_y, srt=45, lwd=0.5)
par(new=TRUE)
text(y=species_label_y, par("usr")[1], labels=species_labels, srt=0, xpd=TRUE, pos=2)
par(new=TRUE); mtext(side=3, text="2003-2006 to 2007-2010", line=0.2)

#Fifth figure
plotCI(xlim=c(-6,6), ylim=c(1,12), x=plot_df_5$Resistance, y=plot_df_5$Speciesnumber,
			 err="x", li=plot_df_5$Resistance_lower0.95, ui=plot_df_5$Resistance_upper0.95, 
			 pch=21, pt.bg=plot_df_5$fill_Resistance, gap=TRUE, sfrac=0, cex=1.5, 
			 xlab="", ylab="", yaxt='n', xaxt="n", lwd=0.5)
par(new=TRUE)
axis(1, labels=TRUE, at=c(-6,-5,-4,-3,-2,-1,0,1,2,3,4,5,6), srt=45, lwd=0.5)
par(new=TRUE); abline(v=0, lty=3, lwd=0.5)
par(new=TRUE); axis(2, labels=FALSE, at=species_label_y, srt=45, lwd=0.5)
par(new=TRUE)
text(y=species_label_y, par("usr")[1], labels=species_labels, srt=0, xpd=TRUE, pos=2)
par(new=TRUE); mtext(side=3, text="2011 to 2012-2016", line=0.2)

##RESILIENCE
#First figure
plotCI(xlim=c(-6,6), ylim=c(1,12), x=plot_df_1$Resilience, y=plot_df_1$Speciesnumber,
			 err="x", li=plot_df_1$Resilience_lower0.95, ui=plot_df_1$Resilience_upper0.95, 
			 pch=21, pt.bg=plot_df_1$fill_Resilience, gap=TRUE, sfrac=0, cex=1.5, 
			 xlab="", ylab="", yaxt='n', xaxt="n", lwd=0.5)
mtext(side=3, text="Resilience Coefficients", line=3.5)
par(new=TRUE)
axis(1, labels=TRUE, at=c(-6,-5,-4,-3,-2,-1,0,1,2,3,4,5,6), srt=45, lwd=0.5)
par(new=TRUE); abline(v=0, lty=3, lwd=0.5)
par(new=TRUE); axis(2, labels=FALSE, at=species_label_y, srt=45, lwd=0.5)
par(new=TRUE)
text(y=species_label_y, par("usr")[1], labels=species_labels,srt=0,xpd=TRUE,pos=2)
par(new=TRUE); mtext(side=3, text="1976-1977 to 1978-1986", line=0.2)

#Second figure
plotCI(xlim=c(-6,6), ylim=c(1,12), x=plot_df_2$Resilience, y=plot_df_2$Speciesnumber,
			 err="x", li=plot_df_2$Resilience_lower0.95, ui=plot_df_2$Resilience_upper0.95, 
			 pch=21, pt.bg=plot_df_2$fill_Resilience, gap=TRUE, sfrac=0, cex=1.5, 
			 xlab="", ylab="", yaxt='n', xaxt="n", lwd=0.5)
par(new=TRUE)
axis(1, labels=TRUE, at=c(-6,-5,-4,-3,-2,-1,0,1,2,3,4,5,6), srt=45, lwd=0.5)
par(new=TRUE); abline(v=0, lty=3, lwd=0.5)
par(new=TRUE); axis(2, labels=FALSE, at=species_label_y, srt=45, lwd=0.5)
par(new=TRUE)
text(y=species_label_y, par("usr")[1], labels=species_labels, srt=0, xpd=TRUE, pos=2)
par(new=TRUE); mtext(side=3, text="1987-1994 to 1995-2000", line=0.2)

#Third figure
plotCI(xlim=c(-6,6), ylim=c(1,12), x=plot_df_3$Resilience, y=plot_df_3$Speciesnumber,
			 err="x", li=plot_df_3$Resilience_lower0.95, ui=plot_df_3$Resilience_upper0.95, 
			 pch=21, pt.bg=plot_df_3$fill_Resilience, gap=TRUE, sfrac=0, cex=1.5, 
			 xlab="", ylab="", yaxt='n', xaxt="n", lwd=0.5)
par(new=TRUE)
axis(1, labels=TRUE, at=c(-6,-5,-4,-3,-2,-1,0,1,2,3,4,5,6), srt=45, lwd=0.5)
par(new=TRUE); abline(v=0, lty=3, lwd=0.5)
par(new=TRUE); axis(2, labels=FALSE, at=species_label_y, srt=45, lwd=0.5)
par(new=TRUE)
text(y=species_label_y, par("usr")[1], labels=species_labels, srt=0, xpd=TRUE, pos=2)
par(new=TRUE); mtext(side=3, text="2001-2002 to 2003-2006", line=0.2)

#Fourth figure
plotCI(xlim=c(-6,6), ylim=c(1,12), x=plot_df_4$Resilience, y=plot_df_4$Speciesnumber,
			 err="x", li=plot_df_4$Resilience_lower0.95, ui=plot_df_4$Resilience_upper0.95, 
			 pch=21, pt.bg=plot_df_4$fill_Resilience, gap=TRUE, sfrac=0, cex=1.5, 
			 xlab="", ylab="", yaxt='n', xaxt="n", lwd=0.5)
par(new=TRUE)
axis(1, labels=TRUE, at=c(-6,-5,-4,-3,-2,-1,0,1,2,3,4,5,6), srt=45, lwd=0.5)
par(new=TRUE); abline(v=0, lty=3)
par(new=TRUE); axis(2, labels=FALSE, at=species_label_y, srt=45, lwd=0.5)
par(new=TRUE); 
text(y=species_label_y, par("usr")[1], labels=species_labels, srt=0, xpd=TRUE, pos=2)
par(new=TRUE); mtext(side=3, text="2007-2010 to 2011", line=0.2)

#Fifth figure
plotCI(xlim=c(-6,6), ylim=c(1,12), x=plot_df_5$Resilience, y=plot_df_5$Speciesnumber,
			 err="x", li=plot_df_5$Resilience_lower0.95, ui=plot_df_5$Resilience_upper0.95,
			 pch=21, pt.bg=plot_df_5$fill_Resilience, gap=TRUE, sfrac=0, cex=1.5, 
			 xlab="", ylab="", yaxt='n', xaxt="n", lwd=0.5)
par(new=TRUE)
axis(1, labels=TRUE, at=c(-6,-5,-4,-3,-2,-1,0,1,2,3,4,5,6), srt=45, lwd=0.5)
par(new=TRUE); abline(v=0, lty=3, lwd=0.5)
par(new=TRUE); axis(2, labels=FALSE, at=species_label_y, srt=45, lwd=0.5)
par(new=TRUE)
text(y=species_label_y, par("usr")[1], labels=species_labels, srt=0, xpd=TRUE, pos=2)
par(new=TRUE); mtext(side=3, text="2012-2016 to 2017", line=0.2)

dev.off()
###############

###############
## Horizontal plot of resistance and resilience coefficients:
num_of_species <- length(unique(plot_df$Species))
plot_df$xx <- rep(1:num_of_species - 0.25*0:(num_of_species-1), each=5)
plot_df$x <- plot_df$xx + (plot_df$DroughtCycleNumber %% 6)/(num_of_species + 1)
plot_df

#PNG file for previous version
#figure_2_name <- paste0("Figure_BayesianModel_Coefficients_2_",Sys.Date(),".png")
#png(filename=file.path(output_root,figure_2_name), units="in", bg="white", height=5, 
#		width=10, res=300, pointsize=9)

#TIFF file for final figure
figure_2_name <- paste0("Figure_BayesianModel_Coefficients_2_",Sys.Date(),".tiff")
tiff(filename=file.path(output_root,figure_2_name), units="in", bg="white", height=3, 
		 width=6, res=600, pointsize=5.4, compression="lzw")

par(mfrow=c(2,1), mar=c(1,3,0,0) + 0.2, mgp=c(2,0.8,0), oma=c(2,0,1,0.5), lwd=0.5)

## Resistance:
plotrix::plotCI(x=plot_df$x, y=plot_df$Resistance, err="y", 
			 li=plot_df$Resistance_lower0.95, ui=plot_df$Resistance_upper0.95, 
			 pch=21, pt.bg=plot_df$fill_Resistance, gap=TRUE, sfrac=0, cex=1.2, 
			 xlab="", ylab="", ylim=c(-6,6), xaxt="n", las=2, bty="l", lwd=0.5, yaxt="n")
axis(side=2, labels=TRUE, lwd=0.5)
mtext(side=2, "Resistance Coefficient", line=2.0)
for(i in 0:5) {
	inter_bar_dist <- (plot_df$x[5] - plot_df$x[1])/2
	xmin_1 <- plot_df$x[1] - inter_bar_dist
	xmax_1 <- plot_df$x[5] + inter_bar_dist
	xleft <- xmin_1 + i*2*0.75
	xright <- xmax_1 + i*2*0.75
	rect(xleft=xleft, ybottom=-6.3, xright=xright, ytop=6.3, col="lightgray", border=NA)
}
abline(h=0, lty=3, lwd=0.5)
plotrix::plotCI(x=plot_df$x, y=plot_df$Resistance, err="y", 
			 li=plot_df$Resistance_lower0.95, ui=plot_df$Resistance_upper0.95, 
			 pch=21, pt.bg=plot_df$fill_Resistance, gap=TRUE, sfrac=0, cex=1.2, 
			 xlab="Drought Number", ylab="", xlim=c(-6,6), yaxt="n", bty="l", add=TRUE, lwd=0.5)
tmp <- sapply(split(plot_df$x, plot_df$Species), mean)
names(tmp) <- sub(" ", "\n", names(tmp))
text(x=tmp, y=5, labels=names(tmp), cex=0.9)
axis(side=1, at=plot_df$x, labels=FALSE, las=1, tick=TRUE, lwd=0.5)

## Resilience:
plotrix::plotCI(x=plot_df$x, y=plot_df$Resilience, err="y", 
			 li=plot_df$Resilience_lower0.95, ui=plot_df$Resilience_upper0.95, 
			 pch=21, pt.bg=plot_df$fill_Resilience, gap=TRUE, sfrac=0, cex=1.2, 
			 xlab="", ylab="", ylim=c(-6,6), xaxt="n", las=2, bty="l", lwd=0.5, yaxt="n")
axis(side=2, labels=TRUE, lwd=0.5)
mtext(side=1, "Drought Cycle Number", line=1.8)
mtext(side=2, "Resilience Coefficient", line=2.0)
for(i in 0:5) {
	inter_bar_dist <- (plot_df$x[5] - plot_df$x[1])/2
	xmin_1 <- plot_df$x[1] - inter_bar_dist
	xmax_1 <- plot_df$x[5] + inter_bar_dist
	xleft <- xmin_1 + i*2*0.75
	xright <- xmax_1 + i*2*0.75
	rect(xleft=xleft, ybottom=-6.3, xright=xright, ytop=6.3, col="lightgray", border=NA)
}
abline(h=0, lty=3, lwd=0.5)
plotrix::plotCI(x=plot_df$x, y=plot_df$Resilience, err="y", 
			 li=plot_df$Resilience_lower0.95, ui=plot_df$Resilience_upper0.95, 
			 pch=21, pt.bg=plot_df$fill_Resilience, gap=TRUE, sfrac=0, cex=1.2, 
			 xlab="Drought Number", ylab="", xlim=c(-6,6), yaxt="n", bty="l", add=TRUE, lwd=0.5)
axis(side=1, at=plot_df$x, labels=FALSE, las=1, tick=TRUE, lwd=0.5)
axis(side=1, at=plot_df$x, labels=plot_df$DroughtCycleNumber, las=1, cex.axis=0.8, 
		 tick=FALSE, line=-0.35, gap.axis=0.1, lwd=0.5)
dev.off()
###############


###############
## Resilience vs. resistance figures:
results_df <- read.csv(file.path(output_root, "model_results_2020-06-23.csv"),
											 stringsAsFactors=FALSE)
results_df$Species_f <- factor(results_df$Species, 
															 levels=c("American Shad","Delta Smelt",
																				"Longfin Smelt","Striped Bass",
																				"Threadfin Shad","Splittail","Silverside","Largemouth Bass",
																				"Sacramento Sucker","Bluegill","Redear Sunfish","Chinook Salmon"),
															 ordered=TRUE)

dat_labels <- data.frame(
	"label" = c("Low resistance,\nhigh resilience",
							"Low resistance,\nlow resilience",
							"Continuous increase\nover drought cycle",
							"Low resistance to\nwet year, associated\nwith drought"),
	"x" = c(-2.1, -2.2, 2.2,  2.2),
	"y" = c( 3.7, -3.0, 3.7, -3.0),
	"Species_f" = "American Shad"
)

results_df_wide <- reshape(data=results_df[ ,c("Species_f","Resistance","Resilience",
																							 "DroughtCycleNumber")], 
														v.names=c("Resistance","Resilience"), 
														idvar="Species_f", timevar="DroughtCycleNumber", 
														direction="wide")


diagonal_plot_arrows <- ggplot()+
  geom_point(aes(x=Resistance, y=Resilience), #, colour=DroughtCycle), 
             data=results_df, size=1.5, pch=21,stroke=0.12) + 
  theme_bw() + 
  facet_wrap(facets=vars(Species_f)) + 
  geom_vline(xintercept=0, size=0.14) + 
  geom_hline(yintercept = 0, size=0.14) + 
  coord_cartesian(xlim=c(-4,4), ylim=c(-4,4)) + 
  geom_abline(intercept = 0, slope = -1, linetype="dashed",size=0.10) + 
  theme(plot.title=element_text(size=9), 
        axis.text.x=element_text(size=7, color="black"), 
        axis.text.y = element_text(size=6.5, color="black"), 
        axis.title.x = element_text(size = 7.3, angle = 00), 
        axis.title.y = element_text(size = 7.3, angle = 90),
        strip.text = element_text(size = 6.5),
        strip.background = element_rect(size=0.3)) + 
  xlim(-4.5, 2.5) + ylim(-3, 5) + 
  # scale_colour_manual(values=c("deepskyblue", "deepskyblue3", "deepskyblue4", "darkblue", 
  # "black")) + 
  labs(list(x="Resistance", y="Resilience")) + 
  geom_label(data=dat_labels, mapping=aes(x=x, y=y, label=label), label.size=0, size=1.3) + 
  geom_segment(data=results_df_wide,
               aes(x=Resistance.1, xend=Resistance.2, y=Resilience.1, yend=Resilience.2), 
               size=0.25, arrow=arrow(length=unit(0.1, "cm"))) + 
  geom_segment(data=results_df_wide,
               aes(x=Resistance.2, xend=Resistance.3, y=Resilience.2, yend=Resilience.3), 
               size=0.25, arrow=arrow(length=unit(0.1, "cm"))) + 
  geom_segment(data=results_df_wide,
               aes(x=Resistance.3, xend=Resistance.4, y=Resilience.3, yend=Resilience.4), 
               size=0.25, arrow=arrow(length=unit(0.1, "cm"))) + 
  geom_segment(data=results_df_wide,
               aes(x=Resistance.4, xend=Resistance.5, y=Resilience.4, yend=Resilience.5), 
               size=0.25, arrow=arrow(length=unit(0.1, "cm")))

diagonal_plot_arrows


#PNG file for previous version of manuscript
png(filename=file.path(output_root,"Figure_BayesianModel_Diagonal_arrow.png"),
    type="cairo",
    units="in", 
    width=18, #10*1, 
    height=15, #22*1, 
    pointsize=18, #12, 
    res=350)
print(diagonal_plot_arrows)
dev.off()

#Final TIFF figure
tiff(filename=file.path(output_root,"Figure_BayesianModel_Diagonal_arrow.tiff"),
    type="cairo",
    units="in", 
    width=6, #10*1, 
    height=5, #22*1, 
    pointsize=3, #12, 
    res=600,
    compression="lzw")
print(diagonal_plot_arrows)
dev.off()

ggsave(file="Figure_BayesianModel_Diagonal_arrow.tiff", plot=diagonal_plot_arrows, device=tiff(),
       path=output_root, width=18, height=15, units="in", dpi=600,compression="lzw")
###############

###############
## Summary:
summary_df <- subset(results_df, !is.na(Resistance))
nrow(summary_df)		# 46

summary_df$decline <- ifelse(summary_df$Resistance < 0, 1, 0)
summary_df$significant_decline <- ifelse(summary_df$Resistance_upper0.95 < 0, 1, 0)
summary_df$resilience <- ifelse(summary_df$Resilience > 0, 1, 0)
summary_df$significant_resilience <- ifelse(summary_df$Resilience_lower0.95 > 0, 1, 0)

## Number of substantial declines:
sum(summary_df$significant_decline)/nrow(summary_df)
# 28.3% of time

## Number of apparent declines:
sum(summary_df$decline)/nrow(summary_df)
# 78.3%

## No apparent decline:
subset(summary_df, Resistance > 0)
# 10 cases

## Percentage: substantial increase in recovery wet period.
sum(summary_df$significant_resilience)/nrow(summary_df)
# 21.7%

## Percentage: apparent increase in recovery wet period.
sum(summary_df$resilience)/nrow(summary_df)
# 71.7%

## Number of substantial declines during drought:
decline_substantially <- subset(summary_df, significant_decline == 1)
nrow(decline_substantially)
# 13

## Number of (substantial decline, significant recovery) combinations:
sum(decline_substantially$significant_resilience) #4
sum(decline_substantially$significant_resilience)/nrow(decline_substantially) #30.7%

## Number of full recovery cases:
decline_substantially$full_recovery <- 
	ifelse(decline_substantially$Resistance + decline_substantially$Resilience > 0, 1, 0)
sum(decline_substantially$full_recovery)
subset(decline_substantially, full_recovery > 0) #2 cases

# decline_substantially$declined_further <- 
	# ifelse(decline_substantially$Resilience_upper0.89 < 0, 1, 0) 
# decline_substantially

## Those that increased both during and after the drought:
always_increase <- subset(summary_df, Resistance_lower0.95 > 0 & Resilience_lower0.95 > 0)
always_increase

apparent_increase <- subset(summary_df, Resistance > 0 & Resilience > 0)
apparent_increase
#8 cases

## Those that have reverse relationship:
inverse_relationship <- subset(summary_df, Resistance > 0 & Resilience < 0)
inverse_relationship
# 2 all silversides

###############


###############
## Diagnostics:

## https://mc-stan.org/misc/warnings.html
rethinking::precis(map_AmericanShad, prob=0.95)
rethinking::precis(map_DeltaSmelt, prob=0.95)
rethinking::precis(map_LongfinSmelt, prob=0.95)
#Ignore the Splittail FMWT model
#rethinking::precis(map_Splittail, prob=0.95) 
rethinking::precis(map_StripedBassage0, prob=0.95)
rethinking::precis(map_ThreadfinShad, prob=0.95)
rethinking::precis(map_Splittail_DJFMP, prob=0.95)
rethinking::precis(map_Silverside, prob=0.95)
rethinking::precis(map_LargemouthBass, prob=0.95)
rethinking::precis(map_SacramentoSucker, prob=0.95)
rethinking::precis(map_Bluegill_DJFMP, prob=0.95)
rethinking::precis(map_RedearSunfish_DJFMP, prob=0.95)
rethinking::precis(map_ChinookSalmon, prob=0.95)


diagnosticPlots <- function(map_tmp) {
	a_Survey_RE <- grep("a_Survey[", names(coef(map_tmp)), value=TRUE, fixed=TRUE)
	a_Year_RE <- grep("a_Year[", names(coef(map_tmp)), value=TRUE, fixed=TRUE)
	a_Station_RE <- grep("a_Station[", names(coef(map_tmp)), value=TRUE, fixed=TRUE)

	a_Year_list <- list(1:5,6:10,11:15) #,45:49)
	a_Station_list <- list(1:5,6:10,11:15,16:20,21:25) #,96:100)
	
	## Posterior plots and correlations:
	dev.new(width=12, height=12)
	pairs(map_tmp, pars=c("a","a_Survey[1]","a_Year[1]","a_Station[1]"))
	if("b11" %in% names(map_tmp@stanfit@par_dims)) {
		dev.new(width=12, height=12)
		pairs(map_tmp, pars=c("b11","b21","b31","b41","b51"))
		dev.new(width=12, height=12)
		pairs(map_tmp, pars=c("b12","b22","b32","b42","b52"))
	} else {
		dev.new(width=12, height=12)
		pairs(map_tmp, pars=c("b31","b41","b51"))
		dev.new(width=12, height=12)
		pairs(map_tmp, pars=c("b32","b42","b52"))
	}
	dev.new(width=12, height=12)
	pairs(map_tmp, pars=c("sigma_Survey","sigma_Year","sigma_Station"))
	dev.new(width=12, height=12)
	pairs(map_tmp, pars=a_Survey_RE)
	
	for(y in a_Year_list) {
		dev.new(width=12, height=12)
		pairs(map_tmp, pars=paste0("a_Year[",y,"]"))	
	}
	for(s in a_Station_list) {
		dev.new(width=12, height=12)
		pairs(map_tmp, pars=paste0("a_Station[",s,"]"))	
	}

	## Traceplots:
	dev.new()
	print(traceplot(map_tmp@stanfit, pars=c("a")))
	if("b11" %in% names(map_tmp@stanfit@par_dims)) {
		dev.new()
		print(traceplot(map_tmp@stanfit, pars=c("b11","b21","b31","b41","b51")))
		dev.new()
		print(traceplot(map_tmp@stanfit, pars=c("b12","b22","b32","b42","b52")))
	} else {
		dev.new()
		print(traceplot(map_tmp@stanfit, pars=c("b31","b41","b51")))
		dev.new()
		print(traceplot(map_tmp@stanfit, pars=c("b32","b42","b52")))	
	}
	dev.new()
	print(traceplot(map_tmp@stanfit, pars=c("sigma_Survey","sigma_Year","sigma_Station")))
	dev.new()
	print(traceplot(map_tmp@stanfit, pars=a_Survey_RE))

	for(y in a_Year_list) {
		dev.new(width=12, height=12)
		print(traceplot(map_tmp@stanfit, pars=paste0("a_Year[",y,"]")))
	}
	for(s in a_Station_list) {
		dev.new(width=12, height=12)
		print(traceplot(map_tmp@stanfit, pars=paste0("a_Station[",s,"]"))	)
	}
}

diagnosticPlots(map_AmericanShad)
diagnosticPlots(map_DeltaSmelt)
diagnosticPlots(map_LongfinSmelt)
diagnosticPlots(map_StripedBassage0)
diagnosticPlots(map_ThreadfinShad)
diagnosticPlots(map_Splittail_DJFMP)
diagnosticPlots(map_Silverside)
diagnosticPlots(map_LargemouthBass)
diagnosticPlots(map_SacramentoSucker)
diagnosticPlots(map_Bluegill_DJFMP)
diagnosticPlots(map_RedearSunfish_DJFMP)
diagnosticPlots(map_ChinookSalmon)


## Posterior predictive check type summary:
my_ppc <- function(stan_map, y_obs_vec, n_iter=2000) {
  set.seed(239820)
  simObsMat <- rethinking::sim(fit=stan_map, n=n_iter)	# n_iter x length(y_obs_vec)
  realObsMat <- matrix(rep(y_obs_vec, n_iter), nrow=n_iter, ncol=length(y_obs_vec), 
                       byrow=TRUE)
  
  ## Accuracy rate:
  ret <- apply((simObsMat == realObsMat), 2, mean)
  dev.new(); hist(ret)
  print(summary(ret))
}

my_ppc(stan_map=map_AmericanShad, y_obs_vec=fmwt_1967_2017$AmericanShad) #This is the only one that looks different
my_ppc(stan_map=map_DeltaSmelt, y_obs_vec=fmwt_1967_2017$DeltaSmelt)
my_ppc(stan_map=map_LongfinSmelt, y_obs_vec=fmwt_1967_2017$LongfinSmelt)
my_ppc(stan_map=map_StripedBassage0, y_obs_vec=fmwt_1967_2017$StripedBassage0)
my_ppc(stan_map=map_ThreadfinShad, y_obs_vec=fmwt_1967_2017$ThreadfinShad)

my_ppc(stan_map=map_Splittail_DJFMP, y_obs_vec=djfmp_rethinking$splittail)
my_ppc(stan_map=map_Silverside, y_obs_vec=djfmp_rethinking$Silverside)
my_ppc(stan_map=map_LargemouthBass, y_obs_vec=djfmp_rethinking$LargemouthBass)
my_ppc(stan_map=map_SacramentoSucker, y_obs_vec=djfmp_rethinking$SacramentoSucker)
my_ppc(stan_map=map_Bluegill_DJFMP, y_obs_vec=djfmp_rethinking$bluegill)
my_ppc(stan_map=map_RedearSunfish_DJFMP, y_obs_vec=djfmp_rethinking$RedearSunfish)
my_ppc(stan_map=map_ChinookSalmon, y_obs_vec=djfmp_rethinking_salmon$ChinookSalmon)


## Table for appendix or supplemental material:
summarize_some_diagnostics <- function(stan_map) {
 tmp_df <- rethinking::precis(stan_map, depth=2, prob=0.95)

	## Random effect 
	RE_rows_bool <- grepl("a_Year|a_Month|a_Station|", row.names(tmp_df))
	
	param_df <- tmp_df[!RE_rows_bool, ]
	RE_df <- tmp_df[RE_rows_bool, ]
	
	cat("Summary of n_eff for all a_Year, a_Month, and a_Station RE's:\n")
	print(summary(RE_df$n_eff))
	cat("\nSummary of Rhat for all a_Year, a_Month, and a_Station RE's:\n")
	print(summary(RE_df$Rhat))
	
	return(param_df)
}

a <- summarize_some_diagnostics(map_AmericanShad)

americanShad_csv_df <- rethinking::precis(map_AmericanShad, depth=2, prob=0.95)
americanShad_csv_df$Model <- "AmericanShad"

deltaSmelt_csv_df <- rethinking::precis(map_DeltaSmelt, depth=2, prob=0.95)
deltaSmelt_csv_df$Model <- "DeltaSmelt"

longfinSmelt_csv_df <- rethinking::precis(map_LongfinSmelt, depth=2, prob=0.95)
longfinSmelt_csv_df$Model <- "LongfinSmelt"

stripedBass_csv_df <- rethinking::precis(map_StripedBassage0, depth=2, prob=0.95)
stripedBass_csv_df$Model <- "StripedBass"

threadfinShad_csv_df <- rethinking::precis(map_ThreadfinShad, depth=2, prob=0.95)
threadfinShad_csv_df$Model <- "ThreadfinShad"

splittail_csv_df <- rethinking::precis(map_Splittail_DJFMP, depth=2, prob=0.95)
splittail_csv_df$Model <- "Splittail"

silverside_csv_df <- rethinking::precis(map_Silverside, depth=2, prob=0.95)
silverside_csv_df$Model <- "Silverside"

largemouthBass_csv_df <- rethinking::precis(map_LargemouthBass, depth=2, prob=0.95)
largemouthBass_csv_df$Model <- "LargemouthBass"

sacramentoSucker_csv_df <- rethinking::precis(map_SacramentoSucker, depth=2, prob=0.95)
sacramentoSucker_csv_df$Model <- "SacramentoSucker"

bluegill_csv_df <- rethinking::precis(map_Bluegill_DJFMP, depth=2, prob=0.95)
bluegill_csv_df$Model <- "Bluegill"

redearsunfish_csv_df <- rethinking::precis(map_RedearSunfish_DJFMP, depth=2, prob=0.95)
redearsunfish_csv_df$Model <- "RedearSunfish"

chinooksalmon_csv_df <- rethinking::precis(map_ChinookSalmon, depth=2, prob=0.95)
chinooksalmon_csv_df$Model <- "ChinookSalmon"


csv_df <- do.call("rbind", list(americanShad_csv_df, 
																deltaSmelt_csv_df,
																longfinSmelt_csv_df,
																stripedBass_csv_df,
																threadfinShad_csv_df,
																splittail_csv_df,
																silverside_csv_df,
																largemouthBass_csv_df,
																sacramentoSucker_csv_df,
																bluegill_csv_df,
																redearsunfish_csv_df,
																chinooksalmon_csv_df))

write.csv(csv_df, file.path(output_root,"parameter_summaries.csv"), row.names=TRUE)

#########################################################################################
#Save some predictions for visualizations to respond to reviewer's comments:

Posterior_AMS<-as.data.frame(t(link(map_AmericanShad,n=3))) %>% rename(Posterior_AmericanShad_1=V1,Posterior_AmericanShad_2=V2,Posterior_AmericanShad_3=V3)
Posterior_DSM<-as.data.frame(t(link(map_DeltaSmelt,n=3))) %>% rename(Posterior_DeltaSmelt_1=V1,Posterior_DeltaSmelt_2=V2,Posterior_DeltaSmelt_3=V3)
Posterior_LFS<-as.data.frame(t(link(map_LongfinSmelt,n=3))) %>% rename(Posterior_LongfinSmelt_1=V1,Posterior_LongfinSmelt_2=V2,Posterior_LongfinSmelt_3=V3)
Posterior_STB<-as.data.frame(t(link(map_StripedBassage0,n=3))) %>% rename(Posterior_StripedBass_1=V1,Posterior_StripedBass_2=V2,Posterior_StripedBass_3=V3)
Posterior_TFS<-as.data.frame(t(link(map_ThreadfinShad,n=3))) %>% rename(Posterior_ThreadfinShad_1=V1,Posterior_ThreadfinShad_2=V2,Posterior_ThreadfinShad_3=V3)

Posterior_FMWT<-cbind(Posterior_AMS,Posterior_DSM,Posterior_LFS,Posterior_STB,Posterior_TFS)
remove(Posterior_AMS,Posterior_DSM,Posterior_LFS,Posterior_STB,Posterior_TFS)

write.csv(Posterior_FMWT, file.path(output_root,"posterior_predictions_FMWT.csv"), row.names=TRUE)

Posterior_LMB<-as.data.frame(t(link(map_LargemouthBass,n=3))) %>% rename(Posterior_LargemouthBass_1=V1,Posterior_LargemouthBass_2=V2,Posterior_LargemouthBass_3=V3)
Posterior_SASU<-as.data.frame(t(link(map_SacramentoSucker,n=3))) %>% rename(Posterior_SacramentoSucker_1=V1,Posterior_SacramentoSucker_2=V2,Posterior_SacramentoSucker_3=V3)
Posterior_MSS<-as.data.frame(t(link(map_Silverside,n=3))) %>% rename(Posterior_Silverside_1=V1,Posterior_Silverside_2=V2,Posterior_Silverside_3=V3)
Posterior_SPLT<-as.data.frame(t(link(map_Splittail_DJFMP,n=3))) %>% rename(Posterior_Splittail_1=V1,Posterior_Splittail_2=V2,Posterior_Splittail_3=V3)
Posterior_BGS<-as.data.frame(t(link(map_Bluegill_DJFMP,n=3))) %>% rename(Posterior_Bluegill_1=V1,Posterior_Bluegill_2=V2,Posterior_Bluegill_3=V3)
Posterior_RES<-as.data.frame(t(link(map_RedearSunfish_DJFMP,n=3))) %>% rename(Posterior_RedearSunfish_1=V1,Posterior_RedearSunfish_2=V2,Posterior_RedearSunfish_3=V3)
Posterior_CHN<-as.data.frame(t(link(map_ChinookSalmon,n=3))) %>% rename(Posterior_ChinookSalmon_1=V1,Posterior_ChinookSalmon_2=V2,Posterior_ChinookSalmon_3=V3)

Posterior_DJFMP<-cbind(Posterior_LMB,Posterior_SASU,Posterior_MSS,Posterior_SPLT,Posterior_BGS,Posterior_RES)
remove(Posterior_LMB,Posterior_SASU,Posterior_MSS,Posterior_SPLT,Posterior_BGS,Posterior_RES)

write.csv(Posterior_DJFMP, file.path(output_root,"posterior_predictions_DJFMP.csv"), row.names=TRUE)
write.csv(Posterior_CHN, file.path(output_root,"posterior_predictions_DJFMP_salmon.csv"), row.names=TRUE)
remove(Posterior_CHN)


#########################################################################################
#########################################################################################
